# Supplementary material for: RBM3 promotes neurogenesis in a niche-dependent manner via IMP2-IGF2 signaling pathway after hypoxic-ischemic brain injury
Source: Nat Commun. 2019 Sep 4;10:3983. doi: 10.1038/s41467-019-11870-x (PMC6726629; doi:10.1038/s41467-019-11870-x)
Supplement: Supplementary file 5 — Supplementary Dataset 1 [file 41467_2019_11870_MOESM5_ESM.xlsx]

## Sheet: RNA quality
Supplementary Data 1. Summary of RNA quality and total reads number
Biological Replicates	Sample Description	RNA Integrity Number (RIN)	Total Reads
Replicate 1	Postnatal day 3 (P3) RBM3 WT	9.4	24171409
Replicate 2	Postnatal day 3 (P3) RBM3 WT	9.3	24757607
Replicate 3	Postnatal day 3 (P3) RBM3 WT	9.2	27965998
Replicate 1	Postnatal day 3 (P3) RBM3 KO	9.3	28772266
Replicate 2	Postnatal day 3 (P3) RBM3 KO	9.4	21439168
Replicate 3	Postnatal day 3 (P3) RBM3 KO	9.4	24597980
Replicate 1	Adult RBM3 WT	7.8	25761450
Replicate 2	Adult RBM3 WT	8.1	23955792
Replicate 3	Adult RBM3 WT	7.7	27460584
Replicate 1	Adult RBM3 KO	7.9	25617112
Replicate 2	Adult RBM3 KO	7.8	25130979
Replicate 3	Adult RBM3 KO	8.1	25731314
