# Supplementary material for: RBM3 promotes neurogenesis in a niche-dependent manner via IMP2-IGF2 signaling pathway after hypoxic-ischemic brain injury
Source: Nat Commun. 2019 Sep 4;10:3983. doi: 10.1038/s41467-019-11870-x (PMC6726629; doi:10.1038/s41467-019-11870-x)
Supplement: Supplementary file 6 — Supplementary Dataset 2 [file 41467_2019_11870_MOESM6_ESM.xlsx]

## Sheet: Filtered
Supplementary Data 2. Differentially expressed genes (DEGs) in RBM3 KO hippocampi from postnatal day 3 (P3) mice compared to WT
Cutoff: |log2FC|>0.26; log2A>3.32; P.Value<0.05			FC: fold change; A: average counts per million (average CPM); P.Value: unadjusted P. Value;adj.P.Val: adjusted P.value
Downreglated genes, ranked by log2FC
EntrezID	Symbol	GeneName	log2FC	log2A	P.Value	adj.P.Val
19652	Rbm3	RNA binding motif protein 3	-2.40362	3.94896	2.02528e-62	3.99749e-58
19215	Ptgds	prostaglandin D2 synthase (brain)	-0.98101	8.34735	5.12955e-13	5.06235e-09
69368	Wdfy1	WD repeat and FYVE domain containing 1	-0.912829	5.61545	0.0178756	0.814846
243755	Slc13a4	solute carrier family 13 (sodium/sulfate symporters), member 4	-0.910781	3.70618	4.11525e-07	0.00090252
14395	Gabra2	gamma-aminobutyric acid (GABA) A receptor, subunit alpha 2	-0.89952	6.83853	0.00160897	0.293984
18399	Slc22a6	solute carrier family 22 (organic anion transporter), member 6	-0.679486	3.38191	2.52986e-06	0.0029929
18295	Ogn	osteoglycin	-0.673175	3.56833	2.57773e-06	0.0029929
21824	Thbd	thrombomodulin	-0.628179	3.71811	1.65893e-06	0.00218293
12842	Col1a1	collagen, type I, alpha 1	-0.626814	4.92447	1.49915e-08	9.86341e-05
14264	Fmod	fibromodulin	-0.618869	3.82113	0.000192879	0.0688936
14955	H19	H19, imprinted maternally expressed transcript	-0.597547	4.12147	1.16277e-05	0.00918032
11568	Aebp1	AE binding protein 1	-0.565595	4.37018	7.61849e-06	0.00683517
12843	Col1a2	collagen, type I, alpha 2	-0.565346	5.90961	1.07076e-07	0.000352244
16002	Igf2	insulin-like growth factor 2	-0.504944	7.23772	5.57819e-05	0.030584
18417	Cldn11	claudin 11	-0.502455	5.96843	7.11762e-08	0.000351219
12833	Col6a1	collagen, type VI, alpha 1	-0.490265	5.20582	0.00256372	0.372078
100503605	Hbb-bs	hemoglobin, beta adult s chain	-0.487601	5.10346	0.00979574	0.653572
15129	Hbb-b1	hemoglobin, beta adult major chain	-0.48722	5.10332	0.00983136	0.653572
12628	Cfh	complement component factor h	-0.486562	4.59318	1.25086e-05	0.00949597
14623	Gjb6	gap junction protein, beta 6	-0.485783	5.05299	0.00608096	0.548064
12825	Col3a1	collagen, type III, alpha 1	-0.481091	5.75687	7.24289e-05	0.0366565
14412	Slc6a13	solute carrier family 6 (neurotransmitter transporter, GABA), member 13	-0.476162	4.17566	9.28547e-05	0.0420605
114644	Slc13a3	solute carrier family 13 (sodium-dependent dicarboxylate transporter), member 3	-0.464941	3.87494	9.58923e-05	0.0420605
12798	Cnn2	calponin 2	-0.464455	3.40389	0.00291238	0.399198
19659	Rbp1	retinol binding protein 1, cellular	-0.456611	3.50992	0.00093588	0.209914
399548	Scn4b	sodium channel, type IV, beta	-0.441668	4.29618	0.00478526	0.502402
140792	Colec12	collectin sub-family member 12	-0.428225	3.95958	7.02043e-05	0.0364656
12162	Bmp7	bone morphogenetic protein 7	-0.426388	3.84265	0.001586	0.292566
13717	Eln	elastin	-0.421364	5.05348	6.88866e-07	0.00135968
57278	Bcam	basal cell adhesion molecule	-0.420937	3.35589	8.97353e-05	0.0420605
15122	Hba-a1	hemoglobin alpha, adult chain 1	-0.420805	4.65017	0.0198118	0.831605
110257	Hba-a2	hemoglobin alpha, adult chain 2	-0.420805	4.65017	0.0198127	0.831605
17534	Mrc2	mannose receptor, C type 2	-0.420577	3.57803	0.000133624	0.053826
20897	Stra6	stimulated by retinoic acid gene 6	-0.419014	3.40556	0.0039915	0.473523
21817	Tgm2	transglutaminase 2, C polypeptide	-0.417095	4.07798	2.74173e-07	0.000676454
26968	Islr	immunoglobulin superfamily containing leucine-rich repeat	-0.402163	4.32503	4.37617e-06	0.00421205
66395	Ahnak	AHNAK nucleoprotein (desmoyokin)	-0.401401	5.31226	1.55823e-06	0.00218293
192187	Stab1	stabilin 1	-0.390689	4.91035	4.48136e-06	0.00421205
209378	Itih5	inter-alpha (globulin) inhibitor H5	-0.379819	5.443	1.40513e-07	0.000396207
22370	Vtn	vitronectin	-0.376219	5.88632	0.00101121	0.22177
14734	Gpc3	glypican 3	-0.370236	3.47335	0.0110001	0.699205
17533	Mrc1	mannose receptor, C type 1	-0.362131	3.7181	0.00407509	0.475941
217262	Abca9	ATP-binding cassette, sub-family A (ABC1), member 9	-0.361017	4.00878	0.00579988	0.54143
14017	Evi2a	ecotropic viral integration site 2a	-0.359898	3.83657	0.00729618	0.602503
14132	Fcgrt	Fc receptor, IgG, alpha chain transporter	-0.357063	3.97611	0.000328932	0.101445
207596	Thsd4	thrombospondin, type I, domain containing 4	-0.354938	5.67731	0.00854996	0.628503
11606	Agt	angiotensinogen (serpin peptidase inhibitor, clade A, member 8)	-0.354613	4.25109	0.00885215	0.628503
12834	Col6a2	collagen, type VI, alpha 2	-0.351946	4.35771	0.00876725	0.628503
12258	Serping1	serine (or cysteine) peptidase inhibitor, clade G, member 1	-0.351097	3.41974	0.00175579	0.303998
13132	Dab2	disabled 2, mitogen-responsive phosphoprotein	-0.351094	4.57488	2.13809e-05	0.0140672
12111	Bgn	biglycan	-0.348851	5.03748	9.35469e-05	0.0420605
11815	Apod	apolipoprotein D	-0.344855	6.48214	0.00141644	0.269038
16177	Il1r1	interleukin 1 receptor, type I	-0.344225	3.56233	0.00907563	0.63523
11744	Anxa11	annexin A11	-0.340847	3.86449	0.0337531	1
12505	Cd44	CD44 antigen	-0.339636	3.40181	0.00124713	0.259114
235041	Kank2	KN motif and ankyrin repeat domains 2	-0.335724	3.85255	0.000619796	0.163114
236285	Lancl3	LanC lantibiotic synthetase component C-like 3 (bacterial)	-0.329761	3.4566	0.000276173	0.0879211
22439	Xk	Kell blood group precursor (McLeod phenotype) homolog	-0.325813	4.76245	3.87797e-06	0.00402859
17160	Man2b2	mannosidase 2, alpha B2	-0.324892	4.43936	4.08142e-05	0.023344
12832	Col5a2	collagen, type V, alpha 2	-0.323491	4.52076	0.0024063	0.351819
16772	Lama1	laminin, alpha 1	-0.320244	3.66588	0.00162348	0.293984
23928	Lamc3	laminin gamma 3	-0.319003	3.72518	0.00194593	0.322763
14745	Lpar1	lysophosphatidic acid receptor 1	-0.303972	4.75673	0.000259409	0.0839379
225115	Svil	supervillin	-0.303848	4.31665	0.000176477	0.0657228
15199	Hebp1	heme binding protein 1	-0.300606	4.23856	0.00637629	0.559357
12822	Col18a1	collagen, type XVIII, alpha 1	-0.300515	4.3635	0.00950123	0.648911
52377	Rcn3	reticulocalbin 3, EF-hand calcium binding domain	-0.300226	3.32985	0.00624692	0.552922
19285	Ptrf	polymerase I and transcript release factor	-0.29721	4.40073	4.13942e-05	0.023344
170460	Stard5	StAR-related lipid transfer (START) domain containing 5	-0.296862	3.55848	0.00591481	0.54143
12306	Anxa2	annexin A2	-0.290247	4.32168	0.0038206	0.457313
19250	Ptpn14	protein tyrosine phosphatase, non-receptor type 14	-0.288683	4.31261	0.0043439	0.481685
209039	Tns2	tensin 2	-0.288099	4.09631	0.000774606	0.189825
12831	Col5a1	collagen, type V, alpha 1	-0.287842	4.53474	0.0250798	0.888736
68813	Dock5	dedicator of cytokinesis 5	-0.282142	3.47765	0.0468885	1
83436	Plekha2	pleckstrin homology domain-containing, family A (phosphoinositide binding specific) member 2	-0.279823	4.74195	0.00884679	0.628503
242864	Napepld	N-acyl phosphatidylethanolamine phospholipase D	-0.27921	4.57256	0.0366172	1
100201	Tmem64	transmembrane protein 64	-0.276867	5.447	2.74154e-05	0.0163977
19128	Pros1	protein S (alpha)	-0.27685	3.90204	0.00129157	0.262536
278795	Lrrc10b	leucine rich repeat containing 10B	-0.275848	4.45444	0.0152978	0.792804
68178	Cgnl1	cingulin-like 1	-0.270938	4.60394	0.0077224	0.612148
12870	Cp	ceruloplasmin	-0.270234	4.17113	0.0137672	0.760979
240913	Adamts4	a disintegrin-like and metallopeptidase (reprolysin type) with thrombospondin type 1 motif, 4	-0.269275	3.98039	0.00592474	0.54143
14261	Fmo1	flavin containing monooxygenase 1	-0.268497	4.02918	0.00071423	0.178449
116847	Prelp	proline arginine-rich end leucine-rich repeat	-0.265498	4.92041	0.0431067	1
79362	Bhlhe41	basic helix-loop-helix family, member e41	-0.264283	4.50822	0.0240378	0.880256
16852	Lgals1	lectin, galactose binding, soluble 1	-0.263841	3.64763	0.0116227	0.703711
18214	Ddr2	discoidin domain receptor family, member 2	-0.263304	4.49536	0.00462688	0.49365
54445	Unc93b1	unc-93 homolog B1 (C. elegans)	-0.263068	3.52377	0.00498493	0.507179
Upregulated genes, ranked by log2FC
EntrezID	Symbol	GeneName	log2FC	log2A	P.Value	adj.P.Val
140571	Plxnb3	plexin B3	0.272872	4.27419	0.0113474	0.69992
223267	Ggact	gamma-glutamylamine cyclotransferase	0.278564	3.54732	0.0208161	0.852425
73040	2900052N01Rik	RIKEN cDNA 2900052N01 gene	0.292815	4.73434	0.0145561	0.782491
83762	Otof	otoferlin	0.31836	4.10216	0.00428711	0.481685
19416	Rasd1	RAS, dexamethasone-induced 1	0.320817	4.32825	0.0400295	1
17153	Mal	myelin and lymphocyte protein, T cell differentiation protein	0.33433	6.9632	0.0164215	0.802604
50782	Rgs11	regulator of G-protein signaling 11	0.340025	4.00934	0.0251834	0.889214
212712	Satb2	special AT-rich sequence binding protein 2	0.359671	5.36471	0.00229491	0.341867
381489	Rxfp1	relaxin/insulin-like family peptide receptor 1	0.37743	3.82272	0.0474557	1
228550	Itpka	inositol 1,4,5-trisphosphate 3-kinase A	0.412418	6.73287	0.00573524	0.54143
18823	Plp1	proteolipid protein (myelin) 1	0.440214	9.4267	0.00265928	0.374462
17433	Mobp	myelin-associated oligodendrocytic basic protein	1.23857	6.94693	0.000196941	0.0688936

## Sheet: Full dataset
Ranked by adj.P.Val
EntrezID	Symbol	GeneName	log2FC	log2A	P.Value	adj.P.Val
19652	Rbm3	RNA binding motif protein 3	-2.40362	3.94896	2.02528e-62	3.99749e-58
19215	Ptgds	prostaglandin D2 synthase (brain)	-0.98101	8.34735	5.12955e-13	5.06235e-09
12842	Col1a1	collagen, type I, alpha 1	-0.626814	4.92447	1.49915e-08	9.86341e-05
18417	Cldn11	claudin 11	-0.502455	5.96843	7.11762e-08	0.000351219
170788	Crb1	crumbs family member 1, photoreceptor morphogenesis associated	0.979294	0.69841	9.2751e-08	0.000352244
12843	Col1a2	collagen, type I, alpha 2	-0.565346	5.90961	1.07076e-07	0.000352244
209378	Itih5	inter-alpha (globulin) inhibitor H5	-0.379819	5.443	1.40513e-07	0.000396207
21817	Tgm2	transglutaminase 2, C polypeptide	-0.417095	4.07798	2.74173e-07	0.000676454
243755	Slc13a4	solute carrier family 13 (sodium/sulfate symporters), member 4	-0.910781	3.70618	4.11525e-07	0.00090252
13717	Eln	elastin	-0.421364	5.05348	6.88866e-07	0.00135968
16012	Igfbp6	insulin-like growth factor binding protein 6	-0.937231	2.43652	8.14301e-07	0.00140478
23876	Fbln5	fibulin 5	-0.663564	2.66992	8.54059e-07	0.00140478
102680	Slc6a20a	solute carrier family 6 (neurotransmitter transporter), member 20A	-0.660698	3.24965	1.04204e-06	0.00158213
66395	Ahnak	AHNAK nucleoprotein (desmoyokin)	-0.401401	5.31226	1.55823e-06	0.00218293
21824	Thbd	thrombomodulin	-0.628179	3.71811	1.65893e-06	0.00218293
18399	Slc22a6	solute carrier family 22 (organic anion transporter), member 6	-0.679486	3.38191	2.52986e-06	0.0029929
18295	Ogn	osteoglycin	-0.673175	3.56833	2.57773e-06	0.0029929
16425	Itih2	inter-alpha trypsin inhibitor, heavy chain 2	-1.18175	2.31216	2.83506e-06	0.0031088
22439	Xk	Kell blood group precursor (McLeod phenotype) homolog	-0.325813	4.76245	3.87797e-06	0.00402859
26968	Islr	immunoglobulin superfamily containing leucine-rich repeat	-0.402163	4.32503	4.37617e-06	0.00421205
192187	Stab1	stabilin 1	-0.390689	4.91035	4.48136e-06	0.00421205
11568	Aebp1	AE binding protein 1	-0.565595	4.37018	7.61849e-06	0.00683517
19378	Aldh1a2	aldehyde dehydrogenase family 1, subfamily A2	-0.619636	3.27533	8.53554e-06	0.00732498
67473	Slc47a1	solute carrier family 47, member 1	-1.19104	0.728115	9.09252e-06	0.00747784
14955	H19	H19, imprinted maternally expressed transcript	-0.597547	4.12147	1.16277e-05	0.00918032
12628	Cfh	complement component factor h	-0.486562	4.59318	1.25086e-05	0.00949597
71934	Car13	carbonic anhydrase 13	-0.750826	0.632296	1.29925e-05	0.009498
667118	Zbed6	zinc finger, BED type containing 6	0.237124	6.14997	1.3504e-05	0.00951933
223332	Ranbp3l	RAN binding protein 3-like	-0.609251	2.96027	2.11223e-05	0.0140672
13132	Dab2	disabled 2, mitogen-responsive phosphoprotein	-0.351094	4.57488	2.13809e-05	0.0140672
107868	Usp9y	ubiquitin specific peptidase 9, Y chromosome	-0.775952	-2.58451	2.34432e-05	0.0149265
19214	Ptgdr	prostaglandin D receptor	-0.831649	-0.0795058	2.52216e-05	0.015557
100201	Tmem64	transmembrane protein 64	-0.276867	5.447	2.74154e-05	0.0163977
17160	Man2b2	mannosidase 2, alpha B2	-0.324892	4.43936	4.08142e-05	0.023344
19285	Ptrf	polymerase I and transcript release factor	-0.29721	4.40073	4.13942e-05	0.023344
16002	Igf2	insulin-like growth factor 2	-0.504944	7.23772	5.57819e-05	0.030584
18542	Pcolce	procollagen C-endopeptidase enhancer protein	-0.690822	2.87035	6.53405e-05	0.0348565
140792	Colec12	collectin sub-family member 12	-0.428225	3.95958	7.02043e-05	0.0364656
12825	Col3a1	collagen, type III, alpha 1	-0.481091	5.75687	7.24289e-05	0.0366565
17965	Nbl1	neuroblastoma, suppression of tumorigenicity 1	-0.259722	5.66532	7.79855e-05	0.0384819
57278	Bcam	basal cell adhesion molecule	-0.420937	3.35589	8.97353e-05	0.0420605
14412	Slc6a13	solute carrier family 6 (neurotransmitter transporter, GABA), member 13	-0.476162	4.17566	9.28547e-05	0.0420605
12111	Bgn	biglycan	-0.348851	5.03748	9.35469e-05	0.0420605
17313	Mgp	matrix Gla protein	-0.783533	2.79572	9.51011e-05	0.0420605
114644	Slc13a3	solute carrier family 13 (sodium-dependent dicarboxylate transporter), member 3	-0.464941	3.87494	9.58923e-05	0.0420605
226896	Tfap2d	transcription factor AP-2, delta	-0.523566	-3.01091	9.87169e-05	0.0423581
11475	Acta2	actin, alpha 2, smooth muscle, aorta	-0.551072	2.75199	0.000109164	0.045844
735280	Mir675	microRNA 675	-0.766111	-1.2439	0.000121629	0.0500148
17534	Mrc2	mannose receptor, C type 2	-0.420577	3.57803	0.000133624	0.053826
666048	Trabd2b	TraB domain containing 2B	-0.712996	2.07563	0.000147091	0.0580658
16790	Anpep	alanyl (membrane) aminopeptidase	-0.485836	2.47344	0.000150964	0.0584261
70445	Cd248	CD248 antigen, endosialin	-0.405893	2.92575	0.000173873	0.0657228
225115	Svil	supervillin	-0.303848	4.31665	0.000176477	0.0657228
12491	Cd36	CD36 antigen	-0.767898	0.974195	0.000192634	0.0688936
14264	Fmod	fibromodulin	-0.618869	3.82113	0.000192879	0.0688936
17433	Mobp	myelin-associated oligodendrocytic basic protein	1.23857	6.94693	0.000196941	0.0688936
14314	Fstl1	follistatin-like 1	-0.233938	6.17672	0.000198953	0.0688936
14619	Gjb2	gap junction protein, beta 2	-0.686536	3.0574	0.000208467	0.0709436
15530	Hspg2	perlecan (heparan sulfate proteoglycan 2)	-0.245824	5.16424	0.000216606	0.0724639
12550	Cdh1	cadherin 1	-0.977884	1.75043	0.000232704	0.0765517
14745	Lpar1	lysophosphatidic acid receptor 1	-0.303972	4.75673	0.000259409	0.0839379
236285	Lancl3	LanC lantibiotic synthetase component C-like 3 (bacterial)	-0.329761	3.4566	0.000276173	0.0879211
226421	Rab7b	RAB7B, member RAS oncogene family	-0.592209	0.646591	0.00029796	0.0933513
14132	Fcgrt	Fc receptor, IgG, alpha chain transporter	-0.357063	3.97611	0.000328932	0.101445
11889	Asgr1	asialoglycoprotein receptor 1	-0.916936	0.136428	0.000351913	0.106862
14917	Gucy2c	guanylate cyclase 2c	-0.617585	-1.74259	0.000388483	0.11618
12771	Ccr3	chemokine (C-C motif) receptor 3	0.487396	-3.00971	0.000413911	0.120935
216616	Efemp1	epidermal growth factor-containing fibulin-like extracellular matrix protein 1	-0.634781	3.07415	0.000416638	0.120935
244416	Ppp1r3b	protein phosphatase 1, regulatory (inhibitor) subunit 3B	-0.785421	1.1961	0.000440366	0.12597
11695	Alx4	aristaless-like homeobox 4	-0.596613	1.1376	0.000463205	0.130611
12817	Col13a1	collagen, type XIII, alpha 1	-0.612663	1.07569	0.000552764	0.153214
53620	Vamp5	vesicle-associated membrane protein 5	-0.608484	0.874978	0.000558893	0.153214
237433	Gm4925	predicted gene 4925	-0.710335	-1.24635	0.000568695	0.153766
16801	Arhgef1	Rho guanine nucleotide exchange factor (GEF) 1	0.20465	5.55758	0.000600272	0.16011
235041	Kank2	KN motif and ankyrin repeat domains 2	-0.335724	3.85255	0.000619796	0.163114
21345	Tagln	transgelin	-0.559025	1.93979	0.000664143	0.172485
218989	Tmem260	transmembrane protein 260	-0.252969	4.66871	0.0006827	0.175002
14613	Gja5	gap junction protein, alpha 5	-0.63505	-0.0274464	0.000692838	0.175324
14261	Fmo1	flavin containing monooxygenase 1	-0.268497	4.02918	0.00071423	0.178449
209039	Tns2	tensin 2	-0.288099	4.09631	0.000774606	0.189825
66481	Rps21	ribosomal protein S21	0.199592	5.27287	0.000778996	0.189825
20533	Slc4a1	solute carrier family 4 (anion exchanger), member 1	-1.12679	-0.717667	0.000802574	0.193186
231769	Sfswap	splicing factor, suppressor of white-apricot homolog (Drosophila)	0.170255	6.4859	0.000841175	0.200037
67281	Rpl37	ribosomal protein L37	0.199835	5.21963	0.000872896	0.20452
21886	Tle2	transducin-like enhancer of split 2, homolog of Drosophila E(spl)	0.262469	4.48669	0.000889475	0.20452
71145	Scara5	scavenger receptor class A, member 5 (putative)	-0.618141	0.490693	0.000891109	0.20452
56389	Stx5a	syntaxin 5A	0.171224	5.66971	0.000925289	0.209914
19659	Rbp1	retinol binding protein 1, cellular	-0.456611	3.50992	0.00093588	0.209914
14234	Foxc2	forkhead box C2	-0.555588	0.0227625	0.00100738	0.22177
22370	Vtn	vitronectin	-0.376219	5.88632	0.00101121	0.22177
243931	Tshz3	teashirt zinc finger family member 3	0.211928	5.5864	0.00114601	0.248572
69440	Dennd6b	DENN/MADD domain containing 6B	0.192428	5.47734	0.00119018	0.253491
50530	Mfap5	microfibrillar associated protein 5	-0.659269	-0.856798	0.00119438	0.253491
16773	Lama2	laminin, alpha 2	-0.224263	4.89481	0.00122699	0.257641
12505	Cd44	CD44 antigen	-0.339636	3.40181	0.00124713	0.259114
26888	Clec4a2	C-type lectin domain family 4, member a2	-0.654141	-0.618482	0.00126157	0.259383
19128	Pros1	protein S (alpha)	-0.27685	3.90204	0.00129157	0.262536
14282	Fosb	FBJ osteosarcoma oncogene B	0.76683	2.46908	0.0013035	0.262536
217217	Asb16	ankyrin repeat and SOCS box-containing 16	0.546157	-1.17246	0.00134069	0.267298
13730	Emp1	epithelial membrane protein 1	-0.297535	3.26875	0.00135722	0.267888
14411	Slc6a12	solute carrier family 6 (neurotransmitter transporter, betaine/GABA), member 12	-0.892947	1.45554	0.00138759	0.269038
257630	Il17f	interleukin 17F	0.514687	-2.9364	0.00140436	0.269038
11815	Apod	apolipoprotein D	-0.344855	6.48214	0.00141644	0.269038
14181	Fgfbp1	fibroblast growth factor binding protein 1	-0.515718	0.468991	0.00142878	0.269038
14783	Grb10	growth factor receptor bound protein 10	-0.191861	5.84182	0.00143256	0.269038
16779	Lamb2	laminin, beta 2	-0.190314	5.32545	0.00144483	0.269038
12162	Bmp7	bone morphogenetic protein 7	-0.426388	3.84265	0.001586	0.292566
14395	Gabra2	gamma-aminobutyric acid (GABA) A receptor, subunit alpha 2	-0.89952	6.83853	0.00160897	0.293984
16772	Lama1	laminin, alpha 1	-0.320244	3.66588	0.00162348	0.293984
76566	Fam101b	family with sequence similarity 101, member B	-0.233552	4.16286	0.00164245	0.294715
20908	Stx3	syntaxin 3	0.221219	5.04009	0.00168138	0.298836
70430	Tbce	tubulin-specific chaperone E	0.172416	5.29473	0.00169569	0.298836
16529	Kcnk5	potassium channel, subfamily K, member 5	-0.561086	0.303121	0.00173934	0.303816
12258	Serping1	serine (or cysteine) peptidase inhibitor, clade G, member 1	-0.351097	3.41974	0.00175579	0.303998
140709	Col26a1	collagen, type XXVI, alpha 1	-0.240841	4.00043	0.00178619	0.306573
114332	Lyve1	lymphatic vessel endothelial hyaluronan receptor 1	-0.537675	1.80009	0.00184565	0.314047
14218	Sh3pxd2a	SH3 and PX domains 2A	-0.160725	6.16315	0.00188213	0.317517
100642166	Gm15446	predicted gene 15446	1.94225	1.07605	0.00191242	0.319892
23928	Lamc3	laminin gamma 3	-0.319003	3.72518	0.00194593	0.322763
208164	Fam180a	family with sequence similarity 180, member A	-0.656976	0.687653	0.00200277	0.325879
170716	Cyp4f13	cytochrome P450, family 4, subfamily f, polypeptide 13	0.461796	2.44457	0.00201412	0.325879
21897	Tlr1	toll-like receptor 1	-0.579313	-0.347903	0.00201425	0.325879
71208	4933440M02Rik	RIKEN cDNA 4933440M02 gene	0.358447	-3.3029	0.00205111	0.329144
242509	Bnc2	basonuclin 2	-0.658226	-0.0186491	0.00211756	0.337068
14049	Eya2	eyes absent 2 homolog (Drosophila)	-0.362933	2.32135	0.0021796	0.33983
20852	Stat6	signal transducer and activator of transcription 6	-0.302788	3.23235	0.00218432	0.33983
223838	Adamts20	a disintegrin-like and metallopeptidase (reprolysin type) with thrombospondin type 1 motif, 20	0.243823	4.49119	0.00219105	0.33983
12038	Bche	butyrylcholinesterase	-0.345108	2.87772	0.00222092	0.33983
70945	Mmrn1	multimerin 1	-0.402325	1.22272	0.002221	0.33983
76892	Rnft1	ring finger protein, transmembrane 1	-0.255155	4.07764	0.00224419	0.340737
15160	Serpind1	serine (or cysteine) peptidase inhibitor, clade D, member 1	-0.591734	1.56377	0.00226175	0.340782
212712	Satb2	special AT-rich sequence binding protein 2	0.359671	5.36471	0.00229491	0.341867
71951	Gpc2	glypican 2 (cerebroglycan)	0.172066	5.74811	0.00231409	0.341867
22715	Zfp57	zinc finger protein 57	0.173783	6.1076	0.00232091	0.341867
12832	Col5a2	collagen, type V, alpha 2	-0.323491	4.52076	0.0024063	0.351819
12833	Col6a1	collagen, type VI, alpha 1	-0.490265	5.20582	0.00256372	0.372078
27047	Omd	osteomodulin	-0.634459	-0.124639	0.00259779	0.374272
20317	Serpinf1	serine (or cysteine) peptidase inhibitor, clade F, member 1	-0.258192	4.21061	0.00262379	0.374462
18823	Plp1	proteolipid protein (myelin) 1	0.440214	9.4267	0.00265928	0.374462
232680	Cpa2	carboxypeptidase A2, pancreatic	0.451012	0.678819	0.00266583	0.374462
246154	Vasn	vasorin	-0.385252	2.71633	0.002675	0.374462
17906	Myl2	myosin, light polypeptide 2, regulatory, cardiac, slow	0.581129	-1.88047	0.00280442	0.389815
21385	Tbx2	T-box 2	-0.446856	0.971352	0.00285848	0.39455
12798	Cnn2	calponin 2	-0.464455	3.40389	0.00291238	0.399198
83691	Crispld1	cysteine-rich secretory protein LCCL domain containing 1	-0.602266	2.88304	0.00299259	0.403004
387252	Mirlet7f-1	microRNA let7f-1	0.37548	-2.7592	0.00301422	0.403004
330166	Miat	myocardial infarction associated transcript (non-protein coding)	0.194765	9.56051	0.00302162	0.403004
235459	Gtf2a2	general transcription factor II A, 2	0.194264	4.56818	0.00302182	0.403004
11501	Adam8	a disintegrin and metallopeptidase domain 8	0.508483	1.83681	0.00308555	0.408742
17196	Mbp	myelin basic protein	0.228616	10.277	0.00311818	0.410311
14824	Grn	granulin	-0.157889	5.97584	0.0031423	0.410747
100045778	Rnf223	ring finger 223	0.650477	-0.205916	0.00324717	0.421662
620417	Gm6150	predicted gene 6150	0.581149	-2.21623	0.00331238	0.427318
12830	Col4a5	collagen, type IV, alpha 5	-0.220387	4.47619	0.00334111	0.428226
210162	Zkscan2	zinc finger with KRAB and SCAN domains 2	0.218607	4.96614	0.0034797	0.443111
69142	Cd209f	CD209f antigen	-0.58966	-1.71449	0.00354802	0.443804
246735	AY074887	cDNA sequence AY074887	-0.385019	-3.08836	0.00354907	0.443804
71760	Etnppl	ethanolamine phosphate phospholyase	0.324268	3.29883	0.00355259	0.443804
12904	Crabp2	cellular retinoic acid binding protein II	-0.654878	1.43266	0.00359909	0.444763
66193	Pithd1	PITH (C-terminal proteasome-interacting domain of thioredoxin-like) domain containing 1	0.177866	5.72772	0.00360533	0.444763
329421	Myo3b	myosin IIIB	0.463568	0.815035	0.00364203	0.445834
111975	Igf2os	insulin-like growth factor 2, opposite strand	-0.560988	-0.592148	0.00365919	0.445834
20698	Sphk1	sphingosine kinase 1	-0.509421	1.20261	0.00379452	0.457313
12306	Anxa2	annexin A2	-0.290247	4.32168	0.0038206	0.457313
12826	Col4a1	collagen, type IV, alpha 1	-0.207435	7.28918	0.00382291	0.457313
20897	Stra6	stimulated by retinoic acid gene 6	-0.419014	3.40556	0.0039915	0.473523
193740	Hspa1a	heat shock protein 1A	-0.583558	2.00318	0.0040075	0.473523
16533	Kcnmb1	potassium large conductance calcium-activated channel, subfamily M, beta member 1	-0.581842	0.161129	0.00403039	0.473523
17533	Mrc1	mannose receptor, C type 1	-0.362131	3.7181	0.00407509	0.475941
69504	Zfp932	zinc finger protein 932	0.213019	4.36941	0.00414174	0.479339
80861	Dhx58	DEXH (Asp-Glu-X-His) box polypeptide 58	0.540788	0.322416	0.00417903	0.479339
12010	B2m	beta-2 microglobulin	-0.173079	5.47766	0.00418525	0.479339
27981	Rsrp1	arginine/serine rich protein 1	0.18646	6.75003	0.00420132	0.479339
20315	Cxcl12	chemokine (C-X-C motif) ligand 12	-0.235016	6.08257	0.00424398	0.481424
83762	Otof	otoferlin	0.31836	4.10216	0.00428711	0.481685
18828	Plscr2	phospholipid scramblase 2	-0.586685	0.206852	0.00431351	0.481685
74145	F13a1	coagulation factor XIII, A1 subunit	-0.524223	2.41366	0.00433873	0.481685
19250	Ptpn14	protein tyrosine phosphatase, non-receptor type 14	-0.288683	4.31261	0.0043439	0.481685
16948	Lox	lysyl oxidase	-0.601585	1.47998	0.00439334	0.484446
107581	Col16a1	collagen, type XVI, alpha 1	-0.249373	4.18425	0.00443715	0.485057
18074	Nid2	nidogen 2	-0.243127	4.8065	0.00444804	0.485057
22097	Tsix	X (inactive)-specific transcript, opposite strand	0.559962	-0.552797	0.00456585	0.49365
216984	Evi2b	ecotropic viral integration site 2b	-0.546458	-0.184321	0.00458294	0.49365
11628	Aicda	activation-induced cytidine deaminase	-0.560147	-2.50675	0.00461195	0.49365
18214	Ddr2	discoidin domain receptor family, member 2	-0.263304	4.49536	0.00462688	0.49365
328580	Tubgcp6	tubulin, gamma complex associated protein 6	0.154876	5.70133	0.0047509	0.502402
76365	Tbx18	T-box18	-0.325454	2.70471	0.0047849	0.502402
399548	Scn4b	sodium channel, type IV, beta	-0.441668	4.29618	0.00478526	0.502402
96875	Prg4	proteoglycan 4 (megakaryocyte stimulating factor, articular superficial zone protein)	-0.722059	0.92556	0.00482863	0.504001
12053	Bcl6	B cell leukemia/lymphoma 6	-0.196981	5.63292	0.00487497	0.504001
20613	Snai1	snail family zinc finger 1	-0.547555	-0.49045	0.00489694	0.504001
17831	Muc2	mucin 2	0.58277	-0.970618	0.00490263	0.504001
266632	Irak4	interleukin-1 receptor-associated kinase 4	-0.480788	0.744936	0.00494597	0.505822
54445	Unc93b1	unc-93 homolog B1 (C. elegans)	-0.263068	3.52377	0.00498493	0.507179
100040339	Gm2721	predicted gene 2721	-0.603616	-1.39208	0.00507647	0.513162
19038	Ppic	peptidylprolyl isomerase C	-0.23954	3.21714	0.00509575	0.513162
16392	Isl1	ISL1 transcription factor, LIM/homeodomain	0.679744	-2.01797	0.00516055	0.515839
11566	Adss	adenylosuccinate synthetase, non muscle	0.226051	6.55981	0.00518623	0.515839
20416	Shc1	src homology 2 domain-containing transforming protein C1	-0.27656	3.31253	0.00520073	0.515839
68294	Mfsd10	major facilitator superfamily domain containing 10	0.218024	4.04481	0.00529639	0.52051
277973	Slc9a5	solute carrier family 9 (sodium/hydrogen exchanger), member 5	0.198276	4.32334	0.00532267	0.52051
63959	Slc29a1	solute carrier family 29 (nucleoside transporters), member 1	0.164099	4.9231	0.00532693	0.52051
29875	Iqgap1	IQ motif containing GTPase activating protein 1	-0.158576	5.67361	0.0054909	0.531195
20556	Slfn2	schlafen 2	-0.596571	0.384134	0.00550314	0.531195
14012	Mpzl2	myelin protein zero-like 2	-0.828824	0.847413	0.00551702	0.531195
23831	Car14	carbonic anhydrase 14	-0.596896	2.42794	0.0055486	0.531642
74011	Slc25a27	solute carrier family 25, member 27	0.174817	5.50375	0.0056419	0.53745
229534	Pbxip1	pre B cell leukemia transcription factor interacting protein 1	-0.176241	5.90188	0.00566367	0.53745
228550	Itpka	inositol 1,4,5-trisphosphate 3-kinase A	0.412418	6.73287	0.00573524	0.54143
217262	Abca9	ATP-binding cassette, sub-family A (ABC1), member 9	-0.361017	4.00878	0.00579988	0.54143
75276	Ppp1r1c	protein phosphatase 1, regulatory (inhibitor) subunit 1C	0.379929	-2.89871	0.00582399	0.54143
68304	Kdelc2	KDEL (Lys-Asp-Glu-Leu) containing 2	-0.28413	2.94928	0.00588209	0.54143
170460	Stard5	StAR-related lipid transfer (START) domain containing 5	-0.296862	3.55848	0.00591481	0.54143
240913	Adamts4	a disintegrin-like and metallopeptidase (reprolysin type) with thrombospondin type 1 motif, 4	-0.269275	3.98039	0.00592474	0.54143
30791	Slc39a1	solute carrier family 39 (zinc transporter), member 1	-0.180673	4.73631	0.00593901	0.54143
225518	Prdm6	PR domain containing 6	-0.517996	-0.503506	0.00596723	0.54143
12816	Col12a1	collagen, type XII, alpha 1	-0.20079	4.88341	0.00597283	0.54143
21810	Tgfbi	transforming growth factor, beta induced	-0.568477	2.10543	0.00597992	0.54143
14623	Gjb6	gap junction protein, beta 6	-0.485783	5.05299	0.00608096	0.548064
240095	H2-M5	histocompatibility 2, M region locus 5	0.450444	1.29658	0.00612442	0.549472
232798	Leng8	leukocyte receptor cluster (LRC) member 8	0.200071	7.7947	0.00616412	0.550531
70951	Spata1	spermatogenesis associated 1	-0.401995	0.963735	0.00623842	0.552922
52377	Rcn3	reticulocalbin 3, EF-hand calcium binding domain	-0.300226	3.32985	0.00624692	0.552922
103836	Zfp692	zinc finger protein 692	0.220902	4.32154	0.00636756	0.559357
15199	Hebp1	heme binding protein 1	-0.300606	4.23856	0.00637629	0.559357
381232	Mirt1	myocardial infarction associated transcript 1	0.350359	2.40287	0.00646337	0.564486
66356	Knop1	lysine rich nucleolar protein 1	0.145434	5.88096	0.0064993	0.565124
21452	Tcn2	transcobalamin 2	-0.220403	4.13926	0.0065605	0.567944
18073	Nid1	nidogen 1	-0.22453	5.84275	0.00666192	0.574205
11555	Adrb2	adrenergic receptor, beta 2	-0.547571	0.238176	0.00676762	0.576389
12267	C3ar1	complement component 3a receptor 1	-0.485385	1.68391	0.00678287	0.576389
14127	Fcer1g	Fc receptor, IgE, high affinity I, gamma polypeptide	-0.350861	2.38788	0.00678675	0.576389
72160	Tmem163	transmembrane protein 163	0.228071	3.80015	0.00681056	0.576389
320616	B130006D01Rik	RIKEN cDNA B130006D01 gene	0.548744	-1.55118	0.00683326	0.576389
319997	A630001G21Rik	RIKEN cDNA A630001G21 gene	-0.55957	-0.724866	0.00695264	0.583962
219022	Ttc5	tetratricopeptide repeat domain 5	0.13942	5.57206	0.00713635	0.596853
16854	Lgals3	lectin, galactose binding, soluble 3	-0.515232	0.812247	0.00721211	0.598418
16180	Il1rap	interleukin 1 receptor accessory protein	0.192912	5.49988	0.0072157	0.598418
14017	Evi2a	ecotropic viral integration site 2a	-0.359898	3.83657	0.00729618	0.602503
329065	Scd4	stearoyl-coenzyme A desaturase 4	-0.558132	-1.07564	0.00732601	0.602503
66695	Aspn	asporin	-0.499478	0.261294	0.00738729	0.604579
11988	Slc7a2	solute carrier family 7 (cationic amino acid transporter, y+ system), member 2	-0.166371	5.53054	0.00742604	0.604579
100038709	Gm10789	predicted gene 10789	0.598599	-2.03083	0.00745847	0.604579
12160	Bmp5	bone morphogenetic protein 5	-0.432009	0.880677	0.00747528	0.604579
268663	Cdhr2	cadherin-related family member 2	0.278781	-1.05061	0.0075044	0.604579
22330	Vcl	vinculin	-0.173968	5.97771	0.00759719	0.607699
269400	Rtel1	regulator of telomere elongation helicase 1	0.183948	4.47846	0.00763492	0.607699
14345	Fut4	fucosyltransferase 4	0.506699	-0.534243	0.00763549	0.607699
68178	Cgnl1	cingulin-like 1	-0.270938	4.60394	0.0077224	0.612148
17130	Smad6	SMAD family member 6	-0.488638	0.698318	0.00781334	0.614776
27028	Ermap	erythroblast membrane-associated protein	-0.552811	-0.632159	0.00784763	0.614776
54381	Cpq	carboxypeptidase Q	-0.277508	3.23386	0.00785019	0.614776
236733	Usp11	ubiquitin specific peptidase 11	-0.185116	7.20629	0.00788015	0.614776
13610	S1pr3	sphingosine-1-phosphate receptor 3	-0.228448	4.0174	0.00806281	0.624219
269902	Vmn2r57	vomeronasal 2, receptor 57	0.547644	-0.529048	0.00808206	0.624219
22036	Traip	TRAF-interacting protein	0.236697	4.23235	0.00809606	0.624219
21813	Tgfbr2	transforming growth factor, beta receptor II	-0.18555	4.55319	0.00813891	0.625081
20363	Sepp1	selenoprotein P, plasma, 1	-0.224279	7.75051	0.00825447	0.628503
269633	Wdr86	WD repeat domain 86	-0.733151	0.472168	0.00826713	0.628503
214639	4930486L24Rik	RIKEN cDNA 4930486L24 gene	0.512676	-1.93316	0.00830642	0.628503
18761	Prkcq	protein kinase C, theta	0.247629	3.39436	0.00834799	0.628503
230824	Grhl3	grainyhead-like 3 (Drosophila)	-0.546923	-0.387519	0.00835344	0.628503
333669	Gm5134	predicted gene 5134	0.259691	-2.82778	0.00842922	0.628503
68818	Zfand2b	zinc finger, AN1 type domain 2B	0.213086	3.94238	0.00848186	0.628503
100040294	Gm2694	predicted gene 2694	-0.507712	-0.00648333	0.00850063	0.628503
319670	Eml5	echinoderm microtubule associated protein like 5	0.155169	6.87543	0.0085253	0.628503
207596	Thsd4	thrombospondin, type I, domain containing 4	-0.354938	5.67731	0.00854996	0.628503
94176	Dock2	dedicator of cyto-kinesis 2	-0.405362	2.20666	0.00867209	0.628503
21899	Tlr6	toll-like receptor 6	-0.532648	-0.875843	0.00868317	0.628503
76560	Prss8	protease, serine 8 (prostasin)	0.445965	1.16332	0.00869497	0.628503
14595	B4galt1	UDP-Gal:betaGlcNAc beta 1,4- galactosyltransferase, polypeptide 1	-0.261122	3.39996	0.00871374	0.628503
171209	Asic3	acid-sensing (proton-gated) ion channel 3	0.462766	-1.87782	0.00873439	0.628503
16669	Krt19	keratin 19	-0.565851	-1.27504	0.00876559	0.628503
12834	Col6a2	collagen, type VI, alpha 2	-0.351946	4.35771	0.00876725	0.628503
93673	Cml2	camello-like 2	-0.507021	-1.8422	0.0088182	0.628503
54325	Elovl1	elongation of very long chain fatty acids (FEN1/Elo2, SUR4/Elo3, yeast)-like 1	-0.242785	3.56072	0.00884004	0.628503
83436	Plekha2	pleckstrin homology domain-containing, family A (phosphoinositide binding specific) member 2	-0.279823	4.74195	0.00884679	0.628503
11606	Agt	angiotensinogen (serpin peptidase inhibitor, clade A, member 8)	-0.354613	4.25109	0.00885215	0.628503
19220	Ptgfr	prostaglandin F receptor	-0.558966	0.48938	0.00894439	0.631946
71345	Ano9	anoctamin 9	-0.260124	-3.25729	0.00896468	0.631946
65963	Tmem176b	transmembrane protein 176B	-0.168965	4.51057	0.00902598	0.634003
16177	Il1r1	interleukin 1 receptor, type I	-0.344225	3.56233	0.00907563	0.63523
22160	Twist1	twist basic helix-loop-helix transcription factor 1	-0.533486	-0.656218	0.00919478	0.639809
12562	Cdh5	cadherin 5	-0.216798	4.80701	0.00920588	0.639809
100038595	Gm16287	predicted gene 16287	-0.512946	-0.203871	0.00926041	0.64027
21894	Tln1	talin 1	-0.147216	6.00501	0.00931335	0.64027
14767	Nmur1	neuromedin U receptor 1	0.273257	-3.04538	0.00931629	0.64027
20770	Mucl2	mucin-like 2	0.320128	-3.12581	0.00934228	0.64027
12822	Col18a1	collagen, type XVIII, alpha 1	-0.300515	4.3635	0.00950123	0.648911
72289	Malat1	metastasis associated lung adenocarcinoma transcript 1 (non-coding RNA)	0.141066	10.9142	0.00963812	0.653572
108995	Tbc1d10c	TBC1 domain family, member 10c	0.498984	-0.213418	0.00966609	0.653572
84004	Mcam	melanoma cell adhesion molecule	-0.180678	4.32773	0.00969529	0.653572
93671	Cd163	CD163 antigen	-0.505493	1.22721	0.00974453	0.653572
69656	Pir	pirin	0.407025	1.83917	0.00978958	0.653572
100503605	Hbb-bs	hemoglobin, beta adult s chain	-0.487601	5.10346	0.00979574	0.653572
15129	Hbb-b1	hemoglobin, beta adult major chain	-0.48722	5.10332	0.00983136	0.653572
67260	Cers4	ceramide synthase 4	0.141762	5.92768	0.0098504	0.653572
231668	Vsig10	V-set and immunoglobulin domain containing 10	-0.36106	1.50604	0.00986748	0.653572
54152	Dnal4	dynein, axonemal, light chain 4	0.149759	5.20518	0.00993118	0.65559
100502888	Gm19434	predicted gene, 19434	-0.25545	-3.25733	0.0101241	0.666101
101488143	Hbb-bt	hemoglobin, beta adult t chain	-0.575042	3.01527	0.0101956	0.666536
15130	Hbb-b2	hemoglobin, beta adult minor chain	-0.575042	3.01527	0.0101983	0.666536
320973	D330023K18Rik	RIKEN cDNA D330023K18 gene	0.479329	1.00027	0.0105612	0.685508
244049	Mctp2	multiple C2 domains, transmembrane 2	0.457894	1.25352	0.0105761	0.685508
13616	Edn3	endothelin 3	-0.423021	2.5145	0.0105928	0.685508
231724	Rad9b	RAD9 homolog B	0.352718	1.84695	0.0106882	0.689427
217707	Coq6	coenzyme Q6 homolog (yeast)	0.205668	3.89317	0.0107465	0.690927
68775	Atp6v1c2	ATPase, H+ transporting, lysosomal V1 subunit C2	0.487468	0.0828495	0.0107968	0.691906
70316	Ndufab1	NADH dehydrogenase (ubiquinone) 1, alpha/beta subcomplex, 1	0.443074	1.02629	0.0108955	0.695975
14734	Gpc3	glypican 3	-0.370236	3.47335	0.0110001	0.699205
233168	AI987944	expressed sequence AI987944	-0.254242	3.13888	0.011017	0.699205
67753	Eqtn	equatorin, sperm acrosome associated	0.529895	-0.57589	0.0110766	0.69992
17002	Ltf	lactotransferrin	0.453613	-2.86714	0.0111502	0.69992
66812	Ppcdc	phosphopantothenoylcysteine decarboxylase	0.236742	3.36256	0.0111807	0.69992
232449	Dera	2-deoxyribose-5-phosphate aldolase homolog (C. elegans)	-0.415714	1.6992	0.0111946	0.69992
216456	Gls2	glutaminase 2 (liver, mitochondrial)	0.39904	3.23516	0.0112064	0.69992
320719	6030443J06Rik	RIKEN cDNA 6030443J06 gene	-0.465442	0.148508	0.0112786	0.69992
170829	Tram2	translocating chain-associating membrane protein 2	-0.415849	0.183892	0.0113256	0.69992
13617	Ednra	endothelin receptor type A	-0.237287	3.12153	0.0113424	0.69992
140571	Plxnb3	plexin B3	0.272872	4.27419	0.0113474	0.69992
14860	Gsta4	glutathione S-transferase, alpha 4	-0.24922	4.43502	0.0113923	0.700501
12983	Csf2rb	colony stimulating factor 2 receptor, beta, low-affinity (granulocyte-macrophage)	-0.458678	0.748448	0.0115045	0.703711
100503849	Sp3os	trans-acting transcription factor 3, opposite strand	0.332539	2.48875	0.0115616	0.703711
104799	Vipas39	VPS33B interacting protein, apical-basolateral polarity regulator, spe-39 homolog	0.122636	6.033	0.0115987	0.703711
22249	Unc13b	unc-13 homolog B (C. elegans)	0.129282	6.12389	0.0116026	0.703711
16852	Lgals1	lectin, galactose binding, soluble 1	-0.263841	3.64763	0.0116227	0.703711
15902	Id2	inhibitor of DNA binding 2	0.129904	6.3216	0.0116829	0.705188
331493	Gm5127	predicted gene 5127	0.47302	-1.98718	0.011743	0.706655
99543	Olfml3	olfactomedin-like 3	-0.234236	3.95679	0.0117928	0.707497
21950	Tnfsf9	tumor necrosis factor (ligand) superfamily, member 9	0.396298	0.182077	0.0119343	0.713816
71520	Grap	GRB2-related adaptor protein	-0.317214	2.47331	0.0121526	0.721672
100043332	Ankrd66	ankyrin repeat domain 66	-0.502729	-0.118908	0.0121633	0.721672
381337	Fam178b	family with sequence similarity 178, member B	-0.257506	-3.04778	0.0121753	0.721672
11747	Anxa5	annexin A5	-0.20059	5.0622	0.0122191	0.722095
20499	Slc12a7	solute carrier family 12, member 7	-0.201532	3.77442	0.0123503	0.725595
68151	Wls	wntless homolog (Drosophila)	-0.177877	5.16849	0.0123836	0.725595
12823	Col19a1	collagen, type XIX, alpha 1	0.192099	5.52315	0.0123886	0.725595
15937	Ier3	immediate early response 3	-0.477639	1.67957	0.0125473	0.729616
216393	D930020B18Rik	RIKEN cDNA D930020B18 gene	0.523251	-0.714393	0.0125635	0.729616
104360	Isl2	insulin related protein 2 (islet 2)	0.267143	-3.34934	0.0125854	0.729616
229731	Slc25a24	solute carrier family 25 (mitochondrial carrier, phosphate carrier), member 24	-0.324357	2.1272	0.0126051	0.729616
668929	Rad21l	RAD21-like (S. pombe)	-0.504587	-0.244741	0.0126886	0.732302
751536	Mir711	microRNA 711	-0.247327	-3.30414	0.0127783	0.735333
20962	Sycp3	synaptonemal complex protein 3	-0.671578	-1.3675	0.0128168	0.735402
66310	Dpy30	dpy-30 homolog (C. elegans)	0.151284	4.45351	0.0130539	0.746836
17022	Lum	lumican	-0.38968	2.49904	0.0131387	0.747269
12555	Cdh15	cadherin 15	-0.352654	1.2077	0.0131413	0.747269
23956	Neu2	neuraminidase 2	0.514847	-0.664098	0.0131751	0.747269
20148	Dhrs3	dehydrogenase/reductase (SDR family) member 3	-0.25363	3.41057	0.0132482	0.748482
16889	Lipa	lysosomal acid lipase A	-0.173904	4.55617	0.0132723	0.748482
117109	Pop5	processing of precursor 5, ribonuclease P/MRP family (S. cerevisiae)	0.206099	4.36019	0.0133418	0.748637
623273	Alms1-ps2	Alstrom syndrome 1, pseudogene 2	-0.257019	-3.1698	0.0133576	0.748637
72699	Lime1	Lck interacting transmembrane adaptor 1	0.160106	5.60622	0.0133888	0.748637
12449	Ccnf	cyclin F	-0.236608	3.23292	0.0136031	0.758357
14276	Folr2	folate receptor 2 (fetal)	-0.440684	-0.323054	0.0136755	0.758357
98660	Atp1a2	ATPase, Na+/K+ transporting, alpha 2 polypeptide	-0.149436	9.89207	0.0136779	0.758357
12870	Cp	ceruloplasmin	-0.270234	4.17113	0.0137672	0.760979
17951	Naip5	NLR family, apoptosis inhibitory protein 5	-0.477953	0.281005	0.0138023	0.760979
94346	Tmem40	transmembrane protein 40	-0.512566	-0.86459	0.0138428	0.761085
320440	9530091C08Rik	RIKEN cDNA 9530091C08 gene	0.533353	-1.14916	0.0138954	0.761851
13036	Ctsh	cathepsin H	-0.24621	3.32679	0.0139635	0.763468
23959	Nt5e	5' nucleotidase, ecto	-0.290645	2.09978	0.0141196	0.769154
209540	Rgag1	retrotransposon gag domain containing 1	0.375954	1.89242	0.0141455	0.769154
243771	Parp12	poly (ADP-ribose) polymerase family, member 12	-0.242583	3.37222	0.0142787	0.774264
17387	Mmp14	matrix metallopeptidase 14 (membrane-inserted)	-0.15213	5.24381	0.0143759	0.777403
73040	2900052N01Rik	RIKEN cDNA 2900052N01 gene	0.292815	4.73434	0.0145561	0.782491
66961	Neat1	nuclear paraspeckle assembly transcript 1 (non-protein coding)	-0.243463	6.12792	0.0145571	0.782491
330627	Trim66	tripartite motif-containing 66	0.24246	4.55783	0.0145891	0.782491
75729	Fam227a	family with sequence similarity 227, member A	0.214217	3.35293	0.0146286	0.782491
68949	1500012F01Rik	RIKEN cDNA 1500012F01 gene	0.24667	3.90245	0.0147581	0.787284
100039027	Gm2011	predicted gene 2011	-0.264095	-2.17782	0.0148433	0.787608
16917	Lmx1b	LIM homeobox transcription factor 1 beta	-0.335951	-2.97078	0.0148644	0.787608
233079	Ffar2	free fatty acid receptor 2	-0.423337	-2.58193	0.0149152	0.787608
214105	Sox30	SRY (sex determining region Y)-box 30	0.455425	-2.27772	0.0149238	0.787608
329502	Pla2g4e	phospholipase A2, group IVE	0.296248	3.13762	0.0150421	0.787745
74239	Iqce	IQ motif containing E	0.132851	5.35396	0.0150522	0.787745
17972	Ncf4	neutrophil cytosolic factor 4	-0.502437	-0.685958	0.0150621	0.787745
72269	Cda	cytidine deaminase	0.500484	-0.70088	0.015086	0.787745
77057	Ston1	stonin 1	-0.332712	2.70951	0.015135	0.788218
278795	Lrrc10b	leucine rich repeat containing 10B	-0.275848	4.45444	0.0152978	0.792804
381534	Ube2u	ubiquitin-conjugating enzyme E2U (putative)	0.516153	-1.4624	0.0153034	0.792804
12299	Cacng1	calcium channel, voltage-dependent, gamma subunit 1	0.489568	-1.27451	0.0154933	0.800542
268755	Mir124a-1hg	Mir124-1 host gene (non-protein coding)	0.169867	7.09516	0.0156176	0.801165
104215	Rhoq	ras homolog gene family, member Q	-0.137607	5.56334	0.015624	0.801165
107766	Haao	3-hydroxyanthranilate 3,4-dioxygenase	0.425014	-2.34901	0.0156665	0.801165
170484	Nphs2	nephrosis 2, podocin	-0.491551	-1.05442	0.0156905	0.801165
242202	Pde5a	phosphodiesterase 5A, cGMP-specific	-0.169668	4.21299	0.0157502	0.801165
214150	Ago3	argonaute RISC catalytic subunit 3	0.169887	5.35492	0.0157859	0.801165
353371	Oxct2b	3-oxoacid CoA transferase 2B	-0.490851	-1.95854	0.0158217	0.801165
68774	Ms4a6d	membrane-spanning 4-domains, subfamily A, member 6D	-0.480328	-0.268186	0.0158301	0.801165
76233	Dnttip1	deoxynucleotidyltransferase, terminal, interacting protein 1	0.168137	4.30195	0.0158708	0.801171
216795	Wnt9a	wingless-type MMTV integration site family, member 9A	-0.298301	2.75455	0.0159195	0.801581
76798	Srrm4os	serine/arginine repetitive matrix 4, opposite strand	-0.332875	-2.97225	0.0159714	0.802147
16775	Lama4	laminin, alpha 4	-0.147527	4.5718	0.0160394	0.802234
17528	Mpz	myelin protein zero	0.376227	-2.93541	0.0160544	0.802234
16777	Lamb1	laminin B1	-0.151109	6.35747	0.016112	0.802547
52150	Kcnk6	potassium inwardly-rectifying channel, subfamily K, member 6	-0.413873	1.71961	0.016142	0.802547
225471	Ticam2	toll-like receptor adaptor molecule 2	-0.467218	-0.025562	0.0162072	0.802604
14347	Fut7	fucosyltransferase 7	0.458391	-1.82435	0.0163214	0.802604
100470	Lao1	L-amino acid oxidase 1	-0.457493	-0.681281	0.0163703	0.802604
15466	Hrh2	histamine receptor H2	0.386487	1.63481	0.0163954	0.802604
17153	Mal	myelin and lymphocyte protein, T cell differentiation protein	0.33433	6.9632	0.0164215	0.802604
98396	Slc41a1	solute carrier family 41, member 1	-0.138898	6.63573	0.0164446	0.802604
414068	Bach2os	BTB and CNC homology 2, opposite strand	-0.246204	-3.25834	0.016455	0.802604
70439	Taf15	TAF15 RNA polymerase II, TATA box binding protein (TBP)-associated factor	0.146529	5.97581	0.0164685	0.802604
66121	Chchd1	coiled-coil-helix-coiled-coil-helix domain containing 1	0.173868	4.49123	0.016552	0.803959
100702	Gbp6	guanylate binding protein 6	-0.465957	0.349846	0.0166089	0.803959
67931	Serpini2	serine (or cysteine) peptidase inhibitor, clade I, member 2	0.294256	-3.35246	0.0166236	0.803959
17189	Mb	myoglobin	0.466918	-1.73425	0.0166874	0.803959
14863	Gstm2	glutathione S-transferase, mu 2	-0.446455	0.0731832	0.0167415	0.803959
19126	Prom1	prominin 1	-0.240233	4.2201	0.0167666	0.803959
16431	Itm2a	integral membrane protein 2A	-0.164275	5.69684	0.0168206	0.803959
14526	Gcg	glucagon	-0.281339	-3.30598	0.0168221	0.803959
69367	Glrx2	glutaredoxin 2 (thioltransferase)	0.12271	5.92588	0.0168643	0.804027
100952	Emilin1	elastin microfibril interfacer 1	-0.416509	2.73041	0.0170603	0.80678
69024	Snx15	sorting nexin 15	0.158601	4.64879	0.0170714	0.80678
18383	Tnfrsf11b	tumor necrosis factor receptor superfamily, member 11b (osteoprotegerin)	-0.396663	0.552282	0.0171239	0.80678
382207	Jade3	jade family PHD finger 3	0.204562	3.52397	0.0171321	0.80678
20607	Sstr3	somatostatin receptor 3	0.227437	4.76367	0.0172195	0.80678
56070	Tcerg1	transcription elongation regulator 1 (CA150)	0.131847	6.62086	0.0172777	0.80678
70852	4921507L20Rik	RIKEN cDNA 4921507L20 gene	-0.262095	-3.3991	0.0173018	0.80678
12319	Car8	carbonic anhydrase 8	0.199513	3.83534	0.0173376	0.80678
100039957	Gm2518	interferon induced transmembrane protein 2 pseudogene	-0.505508	-1.61013	0.0173479	0.80678
71355	Col24a1	collagen, type XXIV, alpha 1	0.429108	0.462909	0.0174034	0.80678
72656	Ints8	integrator complex subunit 8	-0.137238	5.27349	0.0174248	0.80678
17996	Neb	nebulin	0.157056	4.43666	0.0174435	0.80678
11536	Gpr182	G protein-coupled receptor 182	-0.516593	1.1063	0.0174534	0.80678
74365	Lonrf3	LON peptidase N-terminal domain and ring finger 3	-0.189026	4.72809	0.0175893	0.811161
213393	8430408G22Rik	RIKEN cDNA 8430408G22 gene	-0.569037	-0.01775	0.0176778	0.813345
68229	AI846148	expressed sequence AI846148	0.148375	4.85702	0.0177354	0.813882
77963	Hook1	hook homolog 1 (Drosophila)	0.147374	6.28136	0.017772	0.813882
100038607	Gm10636	predicted gene 10636	0.255206	-3.086	0.0178408	0.814846
69368	Wdfy1	WD repeat and FYVE domain containing 1	-0.912829	5.61545	0.0178756	0.814846
97863	Fam8a1	family with sequence similarity 8, member A1	0.170554	4.71219	0.0179928	0.818299
56523	Pmfbp1	polyamine modulated factor 1 binding protein 1	0.369612	-1.7707	0.0180548	0.819179
22165	Txk	TXK tyrosine kinase	-0.3668	-2.90103	0.0180951	0.819179
21826	Thbs2	thrombospondin 2	-0.278672	3.06698	0.0181649	0.820456
14230	Fkbp10	FK506 binding protein 10	-0.176654	3.98412	0.0182977	0.821288
66776	Pisd-ps3	phosphatidylserine decarboxylase, pseudogene 3	-0.246905	7.33965	0.0182996	0.821288
170786	Cd209a	CD209a antigen	-0.231311	-1.73678	0.0183197	0.821288
236604	Pisd-ps1	phosphatidylserine decarboxylase, pseudogene 1	-0.246772	7.33968	0.0183593	0.821288
245386	Tmem255a	transmembrane protein 255A	-0.219731	5.05879	0.0184209	0.821288
381404	Pabpc1l	poly(A) binding protein, cytoplasmic 1-like	0.414719	-0.277143	0.0184558	0.821288
229595	Adamtsl4	ADAMTS-like 4	-0.442385	2.42245	0.01851	0.821288
209086	Samd9l	sterile alpha motif domain containing 9-like	-0.337296	2.33454	0.0185973	0.821288
241073	Dytn	dystrotelin	0.416537	-2.30245	0.0186135	0.821288
69282	1700001J03Rik	RIKEN cDNA 1700001J03 gene	-0.316292	-2.55296	0.0186264	0.821288
11754	Aoc3	amine oxidase, copper containing 3	-0.449289	-0.581256	0.018641	0.821288
21355	Tap2	transporter 2, ATP-binding cassette, sub-family B (MDR/TAP)	-0.336468	2.89536	0.0187407	0.821641
170732	Trhr2	thyrotropin releasing hormone receptor 2	0.201289	-2.2027	0.0187887	0.821641
16182	Il18r1	interleukin 18 receptor 1	-0.213046	-3.30214	0.0188067	0.821641
228911	Tshz2	teashirt zinc finger family member 2	0.259654	6.97498	0.0188214	0.821641
319582	6430573F11Rik	RIKEN cDNA 6430573F11 gene	0.221035	3.60334	0.0189207	0.821641
13118	Cyp4a12b	cytochrome P450, family 4, subfamily a, polypeptide 12B	-0.215994	-3.21166	0.0189528	0.821641
229841	Cenpe	centromere protein E	-0.207824	3.60823	0.0189951	0.821641
239337	Adamts12	a disintegrin-like and metallopeptidase (reprolysin type) with thrombospondin type 1 motif, 12	-0.356506	2.48368	0.0190313	0.821641
77288	9430021M05Rik	RIKEN cDNA 9430021M05 gene	0.377215	2.76528	0.0190333	0.821641
74511	Lrrc17	leucine rich repeat containing 17	-0.363274	0.277846	0.0190653	0.821641
626058	E330020D12Rik	Riken cDNA E330020D12 gene	-0.391802	-2.35097	0.0191706	0.824377
320977	A330023F24Rik	RIKEN cDNA A330023F24 gene	0.18882	5.78833	0.0193486	0.829603
320842	C230035I16Rik	RIKEN cDNA C230035I16 gene	0.462646	-0.615805	0.0193762	0.829603
22268	Upk1b	uroplakin 1B	-0.458011	-0.209073	0.0196318	0.831605
100526479	Mir3082	microRNA 3082	0.471545	-1.65348	0.019672	0.831605
20692	Sparc	secreted acidic cysteine rich glycoprotein	-0.177783	8.28569	0.0196745	0.831605
11819	Nr2f2	nuclear receptor subfamily 2, group F, member 2	-0.119931	5.5947	0.0196781	0.831605
58249	Fibp	fibroblast growth factor (acidic) intracellular binding protein	0.156894	4.90676	0.0196811	0.831605
54378	Cacng6	calcium channel, voltage-dependent, gamma subunit 6	0.424194	-1.75075	0.0197094	0.831605
73895	4930431P03Rik	RIKEN cDNA 4930431P03 gene	-0.211323	-3.00755	0.0197232	0.831605
15122	Hba-a1	hemoglobin alpha, adult chain 1	-0.420805	4.65017	0.0198118	0.831605
110257	Hba-a2	hemoglobin alpha, adult chain 2	-0.420805	4.65017	0.0198127	0.831605
240185	9430020K01Rik	RIKEN cDNA 9430020K01 gene	-0.173992	6.61991	0.0198443	0.831605
69319	1700001K23Rik	RIKEN cDNA 1700001K23 gene	0.349368	-3.0867	0.0199315	0.833493
104759	Pld4	phospholipase D family, member 4	-0.262701	2.84836	0.0201019	0.836251
27278	Clnk	cytokine-dependent hematopoietic cell linker	-0.484043	-2.05202	0.0201369	0.836251
329844	C630028M04Rik	RIKEN cDNA C630028M04 gene	0.423234	-2.64179	0.0201453	0.836251
55932	Gbp3	guanylate binding protein 3	-0.371364	1.70039	0.020167	0.836251
328136	Gm805	predicted gene 805	0.2177	-3.34916	0.0204258	0.845209
223669	Zfp7	zinc finger protein 7	0.223968	3.48814	0.020521	0.845641
70999	Naa40	N(alpha)-acetyltransferase 40, NatD catalytic subunit, homolog (S. cerevisiae)	0.122405	5.54905	0.0205219	0.845641
69248	2610035F20Rik	RIKEN cDNA 2610035F20 gene	-0.483391	-1.06822	0.0206312	0.848374
234199	Fgl1	fibrinogen-like protein 1	-0.527677	-1.81077	0.020678	0.84853
223267	Ggact	gamma-glutamylamine cyclotransferase	0.278564	3.54732	0.0208161	0.852425
12489	Cd33	CD33 antigen	-0.313909	2.11864	0.0208903	0.853641
64379	Irx6	Iroquois related homeobox 6 (Drosophila)	-0.202258	-2.41623	0.0209323	0.853641
66435	Uggt2	UDP-glucose glycoprotein glucosyltransferase 2	0.13591	5.45291	0.0212247	0.859385
19094	Mapk11	mitogen-activated protein kinase 11	0.175901	4.69512	0.0212383	0.859385
627280	Vmn1r90	vomeronasal 1 receptor 90	0.527279	-1.16277	0.0213595	0.859385
574404	Gm14685	predicted gene 14685	-0.206351	-2.76106	0.0213841	0.859385
574405	DXBay18	DNA segment, Chr X, Baylor 18	-0.206351	-2.76106	0.0213848	0.859385
100504486	Gdap10	ganglioside-induced differentiation-associated-protein 10	0.309343	2.02073	0.0213923	0.859385
68327	Tsr3	TSR3 20S rRNA accumulation	0.190227	3.96588	0.021421	0.859385
53945	Slc40a1	solute carrier family 40 (iron-regulated transporter), member 1	-0.153508	4.4981	0.0214215	0.859385
213332	AA474331	expressed sequence AA474331	0.396119	0.796428	0.0215405	0.860494
407814	BC053393	cDNA sequence BC053393	-0.201274	-2.72841	0.0216086	0.860494
71709	Syde1	synapse defective 1, Rho GTPase, homolog 1 (C. elegans)	-0.234297	3.33427	0.0216383	0.860494
68015	Trap1	TNF receptor-associated protein 1	-0.141262	6.02714	0.0216474	0.860494
268291	Rnf217	ring finger protein 217	0.226652	3.3715	0.0216846	0.860494
66175	Mustn1	musculoskeletal, embryonic nuclear protein 1	-0.491915	-0.286523	0.0217107	0.860494
110958	M1ap	meiosis 1 associated protein	0.346934	-2.8984	0.0218838	0.864393
17064	Cd93	CD93 antigen	-0.193652	4.92081	0.0218967	0.864393
268780	Egflam	EGF-like, fibronectin type III and laminin G domains	-0.334194	2.72124	0.0221244	0.869673
319711	E230029C05Rik	RIKEN cDNA E230029C05 gene	0.453204	0.0379151	0.0221508	0.869673
66647	Ndnl2	necdin-like 2	0.173289	4.54485	0.0222845	0.869673
22414	Wnt2b	wingless-type MMTV integration site family, member 2B	-0.372057	0.807991	0.022337	0.869673
626410	Gm20755	predicted gene, 20755	-0.204111	-3.16728	0.0223434	0.869673
18504	Pax2	paired box 2	-0.443217	-1.83895	0.0223492	0.869673
70510	Rnf167	ring finger protein 167	0.12476	5.78642	0.022405	0.869673
408254	A630019I02Rik	RIKEN cDNA A630019I02 gene	-0.211551	-2.41841	0.0224168	0.869673
76279	Cyp2d26	cytochrome P450, family 2, subfamily d, polypeptide 26	0.383413	-2.86352	0.0224572	0.869673
66775	Hacd4	3-hydroxyacyl-CoA dehydratase 4	-0.346628	1.2906	0.0224806	0.869673
100038600	Gm11529	predicted gene 11529	-0.213236	-2.8264	0.0225151	0.869673
15360	Hmgcs2	3-hydroxy-3-methylglutaryl-Coenzyme A synthase 2	-0.188634	4.36419	0.0225777	0.869885
213081	Wdr19	WD repeat domain 19	-0.166415	4.76797	0.0226345	0.869885
98314	D2hgdh	D-2-hydroxyglutarate dehydrogenase	-0.189243	3.52396	0.0227052	0.869885
230596	Prpf38a	PRP38 pre-mRNA processing factor 38 (yeast) domain containing A	0.140538	4.87853	0.0227413	0.869885
258922	Olfr267	olfactory receptor 267	0.403159	-2.83119	0.0227904	0.869885
227334	Usp40	ubiquitin specific peptidase 40	0.147627	4.75436	0.0228199	0.869885
16190	Il4ra	interleukin 4 receptor, alpha	-0.270653	2.83785	0.0228291	0.869885
99662	Eps8l3	EPS8-like 3	0.303112	-2.93256	0.0230223	0.875086
71843	R3hcc1	R3H domain and coiled-coil containing 1	0.131861	4.72774	0.0230542	0.875086
76960	Bcas1	breast carcinoma amplified sequence 1	0.208649	6.33671	0.0231526	0.877133
735277	Mir697	microRNA 697	0.34464	-2.76225	0.0232383	0.877226
243270	Hcar1	hydrocarboxylic acid receptor 1	-0.519199	0.112009	0.0232919	0.877226
116939	Pnpla3	patatin-like phospholipase domain containing 3	0.20878	3.59317	0.0232967	0.877226
69546	Mapk1ip1	mitogen-activated protein kinase 1 interacting protein 1	0.14421	5.06532	0.0233328	0.877226
282619	Sbsn	suprabasin	0.246183	2.87316	0.0233911	0.877744
102093	Phkb	phosphorylase kinase beta	-0.142949	5.32278	0.023483	0.878875
98932	Myl9	myosin, light polypeptide 9, regulatory	-0.21505	3.79414	0.0235424	0.878875
11857	Arhgdib	Rho, GDP dissociation inhibitor (GDI) beta	-0.250903	3.06943	0.0235548	0.878875
381759	Wee2	WEE1 homolog 2 (S. pombe)	-0.378338	-2.55815	0.0236	0.878899
15507	Hspb1	heat shock protein 1	-0.497808	0.108416	0.0237563	0.880256
30927	Snai3	snail family zinc finger 3	-0.214804	-2.97017	0.0238147	0.880256
19701	Ren1	renin 1 structural	-0.455901	-2.15275	0.0238473	0.880256
19702	Ren2	renin 2 tandem duplication of Ren1	-0.455901	-2.15275	0.0238475	0.880256
80795	Selk	selenoprotein K	0.115993	5.57755	0.0238642	0.880256
74071	Ifltd1	intermediate filament tail domain containing 1	-0.456759	-0.906696	0.0239742	0.880256
100873094	Rubie	RNA upstream of Bmp4 expressed in inner ear	0.367539	-3.16792	0.0239761	0.880256
241593	Pin1rt1	protein (peptidyl-prolyl cis/trans isomerase) NIMA-interacting 1, retrogene 1	0.349167	-2.60808	0.0240299	0.880256
79362	Bhlhe41	basic helix-loop-helix family, member e41	-0.264283	4.50822	0.0240378	0.880256
101488212	Gm21975	predicted gene 21975	-0.411937	1.64192	0.0242615	0.886286
14066	F3	coagulation factor III	-0.192926	4.78998	0.0243173	0.886286
574418	Serinc4	serine incorporator 4	0.426844	-0.422849	0.0243504	0.886286
67874	Rprm	reprimo, TP53 dependent G2 arrest mediator candidate	0.163828	5.13356	0.024506	0.886286
381626	Rbm33	RNA binding motif protein 33	0.152129	6.85266	0.0245441	0.886286
383678	Obp2b	odorant binding protein 2B	-0.202026	-3.04713	0.0245629	0.886286
85030	Tnfrsf25	tumor necrosis factor receptor superfamily, member 25	-0.458213	2.44146	0.0245833	0.886286
58178	Sorcs1	sortilin-related VPS10 domain containing receptor 1	0.160499	4.40598	0.0246371	0.886286
78558	Htra3	HtrA serine peptidase 3	-0.283138	3.17826	0.0247226	0.886286
22689	Zfp27	zinc finger protein 27	0.15326	4.48739	0.0247332	0.886286
53422	Ybx2	Y box protein 2	0.367888	1.81223	0.0247589	0.886286
106618	Wdr90	WD repeat domain 90	0.135949	4.65871	0.0247835	0.886286
56517	Slc22a21	solute carrier family 22 (organic cation transporter), member 21	-0.354718	0.942855	0.0247862	0.886286
13835	Epha1	Eph receptor A1	-0.361436	-2.60825	0.0249383	0.887616
620779	Gm12695	predicted gene 12695	-0.563514	-1.51787	0.0249907	0.887616
17991	Ndufa2	NADH dehydrogenase (ubiquinone) 1 alpha subcomplex, 2	0.1305	5.35425	0.0249946	0.887616
65112	Pmepa1	prostate transmembrane protein, androgen induced 1	-0.142668	4.81401	0.0250033	0.887616
12831	Col5a1	collagen, type V, alpha 1	-0.287842	4.53474	0.0250798	0.888736
22221	Ubp1	upstream binding protein 1	0.118631	6.5871	0.025182	0.889214
50782	Rgs11	regulator of G-protein signaling 11	0.340025	4.00934	0.0251834	0.889214
276891	Timd4	T cell immunoglobulin and mucin domain containing 4	-0.42181	-2.61793	0.0252995	0.891716
208194	Exog	endo/exonuclease (5'-3'), endonuclease G-like	-0.121875	4.99815	0.0256253	0.901501
22402	Wisp1	WNT1 inducible signaling pathway protein 1	-0.422884	0.368404	0.0256684	0.901501
242553	Kank4	KN motif and ankyrin repeat domains 4	-0.305369	2.21333	0.0258873	0.907572
239167	Synb	syncytin b	-0.202245	-3.39969	0.0260117	0.907927
320845	A230056P14Rik	RIKEN cDNA A230056P14 gene	0.340706	1.20129	0.0260576	0.907927
71045	4933406I18Rik	RIKEN cDNA 4933406I18 gene	0.4628	-0.949457	0.0261321	0.907927
76074	Gbp8	guanylate-binding protein 8	-0.458389	-1.26941	0.0261435	0.907927
20132	Rrh	retinal pigment epithelium derived rhodopsin homolog	0.442888	-1.97176	0.0261658	0.907927
93877	Pcdhb6	protocadherin beta 6	0.34663	1.58093	0.0261734	0.907927
114584	Clic1	chloride intracellular channel 1	-0.199949	3.91895	0.0262897	0.910362
55935	Fnbp4	formin binding protein 4	0.121366	6.09991	0.0264985	0.915565
232801	Lilra5	leukocyte immunoglobulin-like receptor, subfamily A (with TM domain), member 5	0.382375	-2.18786	0.0265327	0.915565
66859	Slc16a9	solute carrier family 16 (monocarboxylic acid transporters), member 9	-0.541595	2.37213	0.0266668	0.916168
16068	Il18bp	interleukin 18 binding protein	0.235159	2.78846	0.02667	0.916168
75565	Ccdc101	coiled-coil domain containing 101	0.179434	3.48173	0.0267705	0.916168
71101	Uvssa	UV stimulated scaffold protein A	0.177855	4.51193	0.0268131	0.916168
227753	Gsn	gelsolin	-0.1804	5.17606	0.0268509	0.916168
77065	Ints7	integrator complex subunit 7	0.122973	5.1288	0.0268691	0.916168
16859	Lgals9	lectin, galactose binding, soluble 9	-0.313002	2.71477	0.0268751	0.916168
319965	Cc2d1b	coiled-coil and C2 domain containing 1B	0.16514	4.59896	0.0269222	0.916191
50928	Klrg1	killer cell lectin-like receptor subfamily G, member 1	0.448597	-0.967606	0.0270381	0.918551
26360	Angptl2	angiopoietin-like 2	-0.346569	2.69018	0.0271591	0.921076
118454	Gjc2	gap junction protein, gamma 2	0.465025	2.63635	0.027225	0.921727
225358	Fam13b	family with sequence similarity 13, member B	0.115021	6.53986	0.0273218	0.921946
12159	Bmp4	bone morphogenetic protein 4	-0.341293	1.22306	0.027336	0.921946
107350	AW112010	expressed sequence AW112010	-0.295266	-0.90056	0.0273716	0.921946
545207	E130008D07Rik	RIKEN cDNA E130008D07 gene	0.212396	3.45265	0.0277984	0.933036
319885	Zcchc7	zinc finger, CCHC domain containing 7	0.149107	5.01928	0.0278715	0.933036
435376	Atp6ap1l	ATPase, H+ transporting, lysosomal accessory protein 1-like	-0.450301	-0.081948	0.0279109	0.933036
75095	4930513D17Rik	RIKEN cDNA 4930513D17 gene	0.204655	-3.21224	0.0279686	0.933036
17127	Smad3	SMAD family member 3	-0.163525	6.06689	0.0279785	0.933036
229302	Tm4sf4	transmembrane 4 superfamily member 4	0.310636	-3.25637	0.0279845	0.933036
244882	Tnfaip8l3	tumor necrosis factor, alpha-induced protein 8-like 3	-0.229537	4.45938	0.0280987	0.933741
83398	Ndst3	N-deacetylase/N-sulfotransferase (heparan glucosaminyl) 3	0.190809	4.91804	0.0281634	0.933741
103844	Inca1	inhibitor of CDK, cyclin A1 interacting protein 1	0.473294	0.548244	0.0281868	0.933741
24014	Rnasel	ribonuclease L (2', 5'-oligoisoadenylate synthetase-dependent)	0.146024	5.15629	0.0281948	0.933741
19143	St14	suppression of tumorigenicity 14 (colon carcinoma)	-0.438951	-0.475396	0.0282652	0.934502
20229	Sat1	spermidine/spermine N1-acetyl transferase 1	0.173555	4.295	0.0285408	0.942038
12401	Serpina6	serine (or cysteine) peptidase inhibitor, clade A, member 6	-0.249065	-3.40079	0.0286228	0.943167
56233	Hdac7	histone deacetylase 7	0.142092	5.10027	0.0287462	0.945654
117197	Bloc1s4	biogenesis of lysosomal organelles complex-1, subunit 4, cappuccino	0.32776	2.77117	0.0291621	0.956917
18129	Notch2	notch 2	-0.157658	6.08542	0.0291968	0.956917
12406	Serpinh1	serine (or cysteine) peptidase inhibitor, clade H, member 1	-0.211969	5.84898	0.029234	0.956917
69583	Tnfsf13	tumor necrosis factor (ligand) superfamily, member 13	-0.43666	1.31119	0.0295045	0.961187
110304	Glra3	glycine receptor, alpha 3 subunit	-0.46511	0.360382	0.0295096	0.961187
107686	Snrpd2	small nuclear ribonucleoprotein D2	0.136839	4.67414	0.0295208	0.961187
232400	BC048546	cDNA sequence BC048546	0.477549	1.88272	0.0295592	0.961187
50523	Lats2	large tumor suppressor 2	-0.142409	5.75315	0.0296418	0.961774
75425	Tti1	TELO2 interacting protein 1	-0.195219	4.64365	0.0298077	0.961774
12057	Opn1sw	opsin 1 (cone pigments), short-wave-sensitive (color blindness, tritan)	-0.514109	-1.76372	0.0298103	0.961774
78892	Crispld2	cysteine-rich secretory protein LCCL domain containing 2	-0.319423	1.80741	0.0298133	0.961774
81879	Tfcp2l1	transcription factor CP2-like 1	-0.356136	2.75538	0.0298209	0.961774
269356	Slc4a11	solute carrier family 4, sodium bicarbonate transporter-like, member 11	0.418285	-0.330486	0.0300352	0.962539
629499	Mroh8	maestro heat-like repeat family member 8	0.463629	-0.750176	0.0300609	0.962539
268482	Krt12	keratin 12	-0.410337	0.626542	0.0300694	0.962539
108077	Skiv2l	superkiller viralicidic activity 2-like (S. cerevisiae)	0.115917	6.38256	0.0301308	0.962539
71661	0610005C13Rik	RIKEN cDNA 0610005C13 gene	-0.202048	-3.3028	0.0301452	0.962539
16534	Kcnn4	potassium intermediate/small conductance calcium-activated channel, subfamily N, member 4	-0.45012	-1.45146	0.0301637	0.962539
67656	4930548H24Rik	RIKEN cDNA 4930548H24 gene	0.303957	-3.16999	0.030186	0.962539
67350	1700084E18Rik	RIKEN cDNA 1700084E18 gene	0.437794	-1.70147	0.0306573	0.974029
11847	Arg2	arginase type II	0.2524	2.67049	0.0307098	0.974029
20501	Slc16a1	solute carrier family 16 (monocarboxylic acid transporters), member 1	-0.154411	6.27813	0.0308535	0.974029
75642	Spata25	spermatogenesis associated 25	0.32482	-2.67066	0.0308706	0.974029
109272	Mybpc1	myosin binding protein C, slow-type	0.408788	0.608978	0.0309196	0.974029
15006	H2-Q1	histocompatibility 2, Q region locus 1	-0.451922	-1.21749	0.0309315	0.974029
56312	Nupr1	nuclear protein transcription regulator 1	-0.462711	1.59025	0.0309844	0.974029
228607	Mavs	mitochondrial antiviral signaling protein	-0.243036	3.39036	0.031085	0.974029
72185	Dbndd1	dysbindin (dystrobrevin binding protein 1) domain containing 1	0.164942	4.31153	0.0311484	0.974029
20186	Nr1h4	nuclear receptor subfamily 1, group H, member 4	-0.490532	-1.89113	0.031226	0.974029
100503869	Mkln1os	muskelin 1, intracellular mediator containing kelch motifs, opposite strand	-0.382735	1.49843	0.0312321	0.974029
17886	Myh9	myosin, heavy polypeptide 9, non-muscle	-0.129803	7.04834	0.0312465	0.974029
18159	Nppc	natriuretic peptide type C	-0.355116	1.31366	0.0312529	0.974029
13363	Dhh	desert hedgehog	-0.441688	-1.61763	0.0312957	0.974029
11484	Aspa	aspartoacylase	-0.420473	3.07066	0.0313435	0.974029
14609	Gja1	gap junction protein, alpha 1	-0.176843	7.78918	0.0313695	0.974029
320816	Ankrd16	ankyrin repeat domain 16	0.148567	4.13065	0.0313853	0.974029
21827	Thbs3	thrombospondin 3	0.144318	4.78548	0.031445	0.974258
74178	Stk40	serine/threonine kinase 40	-0.132673	5.05582	0.0315147	0.974258
26362	Axl	AXL receptor tyrosine kinase	-0.123243	5.60981	0.0315882	0.974258
57014	Htr3b	5-hydroxytryptamine (serotonin) receptor 3B	-0.212334	-3.30226	0.0315901	0.974258
71687	Tmem25	transmembrane protein 25	0.202153	5.15626	0.0316823	0.975578
52645	D16Ertd519e	DNA segment, Chr 16, ERATO Doi 519, expressed	0.20123	-3.40015	0.0317491	0.975619
17329	Cxcl9	chemokine (C-X-C motif) ligand 9	-0.202814	-3.35046	0.0317965	0.975619
11593	Aga	aspartylglucosaminidase	-0.322877	2.2258	0.0318319	0.975619
66561	Teddm3	transmembrane epididymal family member 3	0.295736	-1.89012	0.0321508	0.98171
76829	Dok5	docking protein 5	0.190342	4.61713	0.0321732	0.98171
238455	Macc1	metastasis associated in colon cancer 1	0.343414	-2.10602	0.0321885	0.98171
80290	Gpr146	G protein-coupled receptor 146	-0.231326	3.78091	0.0322296	0.98171
70417	Megf10	multiple EGF-like-domains 10	-0.147405	5.02462	0.0323694	0.984448
72053	Tmub2	transmembrane and ubiquitin-like domain containing 2	0.112529	5.92314	0.03244	0.985077
18830	Pltp	phospholipid transfer protein	-0.163042	5.66412	0.0326147	0.988861
59031	Chst12	carbohydrate sulfotransferase 12	-0.153827	4.20557	0.032972	0.998161
268878	Atp13a5	ATPase type 13A5	-0.253052	3.5659	0.0333509	1
12021	Bard1	BRCA1 associated RING domain 1	-0.303578	1.57262	0.0336813	1
68230	1700102H20Rik	RIKEN cDNA 1700102H20 gene	-0.466515	-1.90043	0.033691	1
11744	Anxa11	annexin A11	-0.340847	3.86449	0.0337531	1
217935	Wdr60	WD repeat domain 60	0.154641	4.53098	0.0338813	1
100039139	Ccdc152	coiled-coil domain containing 152	0.198916	-3.30307	0.0340064	1
381853	Gipr	gastric inhibitory polypeptide receptor	0.337375	1.48818	0.0340787	1
16408	Itgal	integrin alpha L	-0.360931	0.285969	0.0340862	1
21856	Timm44	translocase of inner mitochondrial membrane 44	0.129879	5.21153	0.0341586	1
13830	Stom	stomatin	-0.154449	4.16754	0.0342906	1
268379	Abca13	ATP-binding cassette, sub-family A (ABC1), member 13	-0.429197	-1.11488	0.0343905	1
93695	Gpnmb	glycoprotein (transmembrane) nmb	-0.955575	2.33516	0.0344081	1
14600	Ghr	growth hormone receptor	-0.241067	3.0715	0.0345746	1
235130	Adamts15	a disintegrin-like and metallopeptidase (reprolysin type) with thrombospondin type 1 motif, 15	-0.249919	3.13517	0.0345977	1
382236	Brwd3	bromodomain and WD repeat domain containing 3	0.161217	4.55814	0.0346346	1
14114	Fbln1	fibulin 1	-0.180039	4.37089	0.034645	1
17300	Foxc1	forkhead box C1	-0.313284	2.3202	0.0346465	1
637515	Nlrp1b	NLR family, pyrin domain containing 1B	-0.422152	-0.499758	0.0346613	1
545260	Arsi	arylsulfatase i	-0.34104	0.760618	0.0346857	1
100316810	Mir1894	microRNA 1894	-0.210587	-3.16761	0.0347307	1
100532	Rell1	RELT-like 1	-0.167618	4.16158	0.0348704	1
100043189	Gm4285	predicted gene 4285	-0.403725	0.99139	0.03492	1
20639	Snrpb2	U2 small nuclear ribonucleoprotein B	0.153335	4.76752	0.0349597	1
22276	Uros	uroporphyrinogen III synthase	0.14715	4.27285	0.0350167	1
68311	Lypd2	Ly6/Plaur domain containing 2	-0.42461	-1.84194	0.035086	1
12380	Cast	calpastatin	-0.253699	2.95513	0.0351366	1
219026	Eddm3b	epididymal protein 3B	0.223805	-3.44852	0.035163	1
18022	Nfe2	nuclear factor, erythroid derived 2	-0.581961	-2.64762	0.0352605	1
58799	Crbn	cereblon	0.110301	6.45674	0.0353178	1
317653	Klk14	kallikrein related-peptidase 14	0.217769	-3.44927	0.0353636	1
19054	Ppp2r3d	protein phosphatase 2 (formerly 2A), regulatory subunit B'', delta	0.153236	4.5668	0.0353901	1
12044	Bcl2a1a	B cell leukemia/lymphoma 2 related protein A1a	0.175161	-3.00747	0.0354161	1
29876	Clic4	chloride intracellular channel 4 (mitochondrial)	-0.143099	6.35738	0.0354517	1
16367	Irs1	insulin receptor substrate 1	-0.12177	5.78694	0.0356446	1
66396	Ccdc82	coiled-coil domain containing 82	0.147208	4.43824	0.0356884	1
100048644	Pet117	PET117 homolog (S. cerevisiae)	-0.414528	-0.127618	0.0357688	1
70615	Ankrd24	ankyrin repeat domain 24	0.160647	4.48835	0.0357933	1
93896	Glp2r	glucagon-like peptide 2 receptor	0.650278	1.83115	0.0358194	1
21350	Tal2	T cell acute lymphocytic leukemia 2	0.510106	-2.16459	0.035828	1
66170	Chchd5	coiled-coil-helix-coiled-coil-helix domain containing 5	0.26495	2.67411	0.0358809	1
57275	Lenep	lens epithelial protein	-0.264281	2.52258	0.035922	1
11733	Ank1	ankyrin 1, erythroid	0.145477	5.90404	0.0359616	1
330921	Pate2	prostate and testis expressed 2	-0.35971	-0.137047	0.0360701	1
27222	Atp1a4	ATPase, Na+/K+ transporting, alpha 4 polypeptide	0.420211	-2.93846	0.0360885	1
72082	Cyp2c55	cytochrome P450, family 2, subfamily c, polypeptide 55	0.168715	-3.39779	0.0361697	1
100502985	Gm10814	predicted gene 10814	0.435828	-0.79187	0.0362866	1
74735	Trim14	tripartite motif-containing 14	-0.444065	-1.46626	0.0363063	1
380614	Intu	inturned planar cell polarity effector homolog (Drosophila)	0.15845	4.16831	0.0363173	1
381077	Ccdc78	coiled-coil domain containing 78	0.432602	-0.940511	0.0363795	1
26570	Slc7a11	solute carrier family 7 (cationic amino acid transporter, y+ system), member 11	-0.227985	6.03297	0.0364446	1
242864	Napepld	N-acyl phosphatidylethanolamine phospholipase D	-0.27921	4.57256	0.0366172	1
68975	Med27	mediator complex subunit 27	0.145406	4.4076	0.0366213	1
320247	C030023E24Rik	RIKEN cDNA C030023E24 gene	0.239046	3.91054	0.0366217	1
268747	Lrrc16b	leucine rich repeat containing 16B	0.160135	6.51027	0.0367383	1
22177	Tyrobp	TYRO protein tyrosine kinase binding protein	-0.224556	3.24933	0.036811	1
432479	4930404N11Rik	RIKEN cDNA 4930404N11 gene	0.17002	-3.21	0.0369823	1
103220	Ttc41	tetratricopeptide repeat domain 41	0.349305	0.979686	0.0370698	1
71003	Prss41	protease, serine 41	-0.317794	-3.05234	0.0372381	1
170441	Slc2a10	solute carrier family 2 (facilitated glucose transporter), member 10	-0.347857	1.34114	0.0374215	1
29856	Smtn	smoothelin	-0.177016	3.64028	0.0374231	1
55990	Fmo2	flavin containing monooxygenase 2	-0.409482	0.0604772	0.0374996	1
22230	Ufd1l	ubiquitin fusion degradation 1 like	0.110437	6.14444	0.0375	1
230073	Ddx58	DEAD (Asp-Glu-Ala-Asp) box polypeptide 58	-0.237641	2.82438	0.0375662	1
18559	Pctp	phosphatidylcholine transfer protein	-0.408725	0.527474	0.0376521	1
107586	Ovol2	ovo-like 2 (Drosophila)	0.426673	-0.0268011	0.0376609	1
11745	Anxa3	annexin A3	-0.221774	3.23788	0.0377433	1
735267	Mir705	microRNA 705	-0.291475	-3.00916	0.0378181	1
208177	Phldb2	pleckstrin homology-like domain, family B, member 2	-0.221885	3.67276	0.0378651	1
17069	Ly6e	lymphocyte antigen 6 complex, locus E	-0.15144	6.98278	0.0379348	1
100039060	0610010B08Rik	RIKEN cDNA 0610010B08 gene	0.167411	-3.3009	0.0379702	1
100043381	Gm14308	predicted gene 14308	0.167411	-3.3009	0.0379702	1
100043915	Gm4724	predicted gene 4724	0.167411	-3.3009	0.0379702	1
627914	Gm14430	predicted gene 14430	0.167411	-3.3009	0.0379702	1
668039	Gm14434	predicted gene 14434	0.167411	-3.3009	0.0379702	1
12768	Ccr1	chemokine (C-C motif) receptor 1	-0.388314	-0.572901	0.0380964	1
224697	Adamts10	a disintegrin-like and metallopeptidase (reprolysin type) with thrombospondin type 1 motif, 10	0.163164	4.53896	0.0381586	1
20911	Stxbp2	syntaxin binding protein 2	0.133715	4.74051	0.0382273	1
272347	Zfp398	zinc finger protein 398	0.147634	4.49542	0.0384259	1
66226	Trappc2	trafficking protein particle complex 2	0.286375	3.25385	0.0385212	1
76681	Trim12a	tripartite motif-containing 12A	-0.374428	0.72732	0.038658	1
59290	Gpa33	glycoprotein A33 (transmembrane)	-0.279894	-3.2161	0.0387186	1
231642	Alkbh2	alkB, alkylation repair homolog 2 (E. coli)	0.311579	1.4305	0.038841	1
11647	Alpl	alkaline phosphatase, liver/bone/kidney	-0.242092	2.97058	0.0388632	1
77485	Stk31	serine threonine kinase 31	0.333975	-2.61137	0.0390458	1
74091	Npl	N-acetylneuraminate pyruvate lyase	-0.261722	1.90527	0.0391023	1
16994	Ltb	lymphotoxin B	0.452945	-1.33895	0.0392635	1
70873	Cnbd2	cyclic nucleotide binding domain containing 2	0.335977	1.67481	0.0394326	1
12827	Col4a2	collagen, type IV, alpha 2	-0.147188	6.96784	0.0394529	1
18861	Pms2	postmeiotic segregation increased 2 (S. cerevisiae)	0.151275	4.23545	0.0395398	1
14555	Gpd1	glycerol-3-phosphate dehydrogenase 1 (soluble)	-0.135787	6.40424	0.0396147	1
13113	Cyp3a13	cytochrome P450, family 3, subfamily a, polypeptide 13	0.163206	-1.05212	0.0397842	1
625360	BC147527	cDNA sequence BC147527	0.164702	-3.12509	0.0398063	1
67866	Wfdc1	WAP four-disulfide core domain 1	-0.349408	1.54946	0.0398799	1
214663	Slc25a29	solute carrier family 25 (mitochondrial carrier, palmitoylcarnitine transporter), member 29	0.204774	3.80831	0.0399033	1
230971	Megf6	multiple EGF-like-domains 6	-0.166776	3.56574	0.040025	1
19416	Rasd1	RAS, dexamethasone-induced 1	0.320817	4.32825	0.0400295	1
240638	Slc16a12	solute carrier family 16 (monocarboxylic acid transporters), member 12	-0.304888	1.90936	0.0402189	1
432982	Gm5475	predicted gene 5475	-0.205195	-3.12643	0.0402342	1
69121	Chrdl2	chordin-like 2	0.379569	-1.82606	0.0403223	1
80898	Erap1	endoplasmic reticulum aminopeptidase 1	-0.190016	3.46999	0.040334	1
211228	Lrrc25	leucine rich repeat containing 25	-0.400065	-0.413347	0.0403357	1
234396	Ankle1	ankyrin repeat and LEM domain containing 1	0.303868	0.505031	0.0403826	1
22601	Yap1	yes-associated protein 1	-0.16363	4.95126	0.0404374	1
231633	Tmem119	transmembrane protein 119	-0.252204	3.81604	0.0404617	1
259301	Leap2	liver-expressed antimicrobial peptide 2	0.164901	-3.39712	0.0405161	1
110310	Krt7	keratin 7	-0.310822	-2.8655	0.040625	1
319819	4932435O22Rik	RIKEN cDNA 4932435O22 gene	0.396615	-2.32815	0.0406507	1
73635	Ptges3l	prostaglandin E synthase 3 (cytosolic)-like	0.395046	0.134438	0.0406675	1
105348	Golm1	golgi membrane protein 1	-0.112182	6.49055	0.0406811	1
93882	Pcdhb11	protocadherin beta 11	0.29086	3.16801	0.0407368	1
223770	Brd1	bromodomain containing 1	0.107108	6.16541	0.0408224	1
96979	Ptges2	prostaglandin E synthase 2	0.130807	4.81019	0.04085	1
29867	Cabp1	calcium binding protein 1	0.1526	5.23639	0.0408999	1
13809	Enpep	glutamyl aminopeptidase	-0.483261	1.70253	0.0409062	1
192897	Itgb4	integrin beta 4	-0.268106	3.09627	0.040925	1
100616095	Snhg18	small nucleolar RNA host gene 18	-0.34034	0.771499	0.0409451	1
619371	Stxbp3-ps	syntaxin-binding protein 3, pseudogene	-0.363292	1.12023	0.040961	1
101694	AI854517	expressed sequence AI854517	0.141091	5.12434	0.0410167	1
83675	Bicc1	bicaudal C homolog 1 (Drosophila)	-0.236128	2.80362	0.0410354	1
53868	Rab25	RAB25, member RAS oncogene family	0.260348	-3.04617	0.0410914	1
16551	Kif11	kinesin family member 11	-0.212248	3.94312	0.0411016	1
751522	Mir495	microRNA 495	0.174586	-3.34713	0.0411202	1
208228	Mob3a	MOB kinase activator 3A	-0.135618	4.92526	0.0411262	1
73284	Ddit4l	DNA-damage-inducible transcript 4-like	0.227501	4.11223	0.0411964	1
101100	Ttll3	tubulin tyrosine ligase-like family, member 3	0.132358	5.27885	0.0412557	1
235300	Tmem136	transmembrane protein 136	0.123216	4.8901	0.0413603	1
243547	Grip2	glutamate receptor interacting protein 2	0.127178	4.81091	0.0414077	1
16530	Kcnk7	potassium channel, subfamily K, member 7	-0.325508	-2.90146	0.041475	1
76062	5830428M24Rik	RIKEN cDNA 5830428M24 gene	-0.163214	-3.39854	0.0415169	1
68515	Myadml2	myeloid-associated differentiation marker-like 2	-0.421887	1.1384	0.0415261	1
214321	Gm4787	predicted gene 4787	0.439359	-0.685431	0.0415659	1
436583	Snora74a	small nucleolar RNA, H/ACA box 74A	0.329948	-2.79732	0.0415749	1
107372	C030016D13Rik	RIKEN cDNA C030016D13 gene	-0.42092	-0.820065	0.041657	1
217826	Kcnk13	potassium channel, subfamily K, member 13	-0.346056	2.19159	0.0416869	1
30962	Slc7a9	solute carrier family 7 (cationic amino acid transporter, y+ system), member 9	-0.163386	-3.30185	0.0416954	1
13732	Emp3	epithelial membrane protein 3	-0.334394	1.18021	0.0417226	1
66824	Pycard	PYD and CARD domain containing	-0.374077	1.01101	0.0417281	1
214922	Slc39a2	solute carrier family 39 (zinc transporter), member 2	0.307466	2.43264	0.041783	1
22786	Zp1	zona pellucida glycoprotein 1	-0.206289	-3.45057	0.0418122	1
75665	Ccdc64	coiled-coil domain containing 64	0.139378	4.72513	0.041904	1
94216	Col4a6	collagen, type IV, alpha 6	-0.201296	2.99415	0.0419507	1
654432	Gm7334	B-cell translocation gene 3 pseudogene	-0.414035	-0.897217	0.0420166	1
12228	Btg3	B cell translocation gene 3	-0.414034	-0.897217	0.0420196	1
224019	Tmem191c	transmembrane protein 191C	0.208556	4.7894	0.0420277	1
271944	C2cd4d	C2 calcium-dependent domain containing 4D	0.259591	-2.72991	0.0421363	1
319772	C130050O18Rik	RIKEN cDNA C130050O18 gene	-0.393593	-2.11105	0.0421369	1
94066	Mrpl36	mitochondrial ribosomal protein L36	0.159849	3.96012	0.042192	1
18598	Pdha2	pyruvate dehydrogenase E1 alpha 2	0.258951	-3.21214	0.0423841	1
170935	Grid2ip	glutamate receptor, ionotropic, delta 2 (Grid2) interacting protein 1	0.350664	0.808748	0.0425081	1
107376	E330013P04Rik	RIKEN cDNA E330013P04 gene	0.348578	1.47626	0.0425299	1
230737	Gnl2	guanine nucleotide binding protein-like 2 (nucleolar)	0.11387	5.9574	0.0425316	1
12511	Cd6	CD6 antigen	-0.166405	-1.97742	0.0428227	1
100039436	Mageb16-ps1	melanoma antigen family B, 16, pseudogene 1	0.1684	-3.16628	0.0429648	1
116847	Prelp	proline arginine-rich end leucine-rich repeat	-0.265498	4.92041	0.0431067	1
12516	Cd7	CD7 antigen	0.164243	-2.27208	0.0431455	1
23887	Ggt5	gamma-glutamyltransferase 5	-0.327957	1.52902	0.0432942	1
93746	Gprc5d	G protein-coupled receptor, family C, group 5, member D	0.256724	-2.55232	0.0432997	1
16847	Lepr	leptin receptor	-0.348278	3.00732	0.0433922	1
64817	Svep1	sushi, von Willebrand factor type A, EGF and pentraxin domain containing 1	-0.433175	1.76937	0.0434292	1
14676	Gna15	guanine nucleotide binding protein, alpha 15	-0.39265	0.390676	0.0434734	1
66601	Tmigd1	transmembrane and immunoglobulin domain containing 1	0.420139	-2.93492	0.0435946	1
56546	Sec1	secretory blood group 1	0.427742	1.18027	0.0437233	1
70497	Arhgap17	Rho GTPase activating protein 17	-0.181262	4.08919	0.0439133	1
22420	Wnt6	wingless-type MMTV integration site family, member 6	-0.374815	-0.24945	0.0439176	1
21942	Tnfrsf9	tumor necrosis factor receptor superfamily, member 9	0.257023	-1.48274	0.0439923	1
13346	Des	desmin	-0.358621	0.438334	0.0440356	1
111002	Marcksl1-ps4	MARCKS-like 1, pseudogene 4	0.308166	0.165821	0.044059	1
16168	Il15	interleukin 15	-0.416316	-0.518121	0.0440669	1
228756	Cstl1	cystatin-like 1	-0.329952	-2.29729	0.0441643	1
338368	Fam109b	family with sequence similarity 109, member B	-0.355737	0.0907988	0.0441865	1
11610	Agtrap	angiotensin II, type I receptor-associated protein	-0.201237	3.43456	0.0442572	1
75345	Slamf7	SLAM family member 7	0.169199	-3.00742	0.0444434	1
66102	Cxcl16	chemokine (C-X-C motif) ligand 16	-0.35655	0.393096	0.0444667	1
20347	Sema3b	sema domain, immunoglobulin domain (Ig), short basic domain, secreted, (semaphorin) 3B	-0.489723	1.87055	0.0444772	1
67791	6530411M01Rik	RIKEN cDNA 6530411M01 gene	0.32651	0.233654	0.0444898	1
57814	Kcne4	potassium voltage-gated channel, Isk-related subfamily, gene 4	-0.458783	0.154999	0.0445831	1
212965	BC024386	cDNA sequence BC023486	0.16746	-3.39854	0.0446346	1
83984	Tssk6	testis-specific serine kinase 6	-0.37535	-2.37432	0.0446428	1
100034251	Wfdc17	WAP four-disulfide core domain 17	-0.156412	-2.57775	0.0448499	1
626082	Gm20754	predicted gene, 20754	0.314412	1.92346	0.0449512	1
109620	Dsp	desmoplakin	-0.253058	5.38387	0.0449529	1
20401	Sh3bp1	SH3-domain binding protein 1	-0.259207	3.20489	0.044977	1
56284	Mrpl19	mitochondrial ribosomal protein L19	0.115117	5.00115	0.0450336	1
18429	Oxt	oxytocin	0.25519	-3.04688	0.0450359	1
93891	Pcdhb20	protocadherin beta 20	0.145151	4.14684	0.0450736	1
98558	Mael	maelstrom homolog (Drosophila)	0.156169	-2.93384	0.0452033	1
66437	Fis1	fission 1 (mitochondrial outer membrane) homolog (yeast)	0.100766	6.17008	0.0452648	1
226519	Lamc1	laminin, gamma 1	-0.116053	6.41017	0.0453698	1
66172	Med11	mediator complex subunit 11	0.17056	3.3624	0.0454499	1
18772	Pkp1	plakophilin 1	-0.319928	-2.97146	0.0455821	1
140489	Bhlhe23	basic helix-loop-helix family, member e23	0.253031	-2.89797	0.0458267	1
13512	Dsg3	desmoglein 3	-0.357688	-2.97512	0.0458402	1
19185	Psmd4	proteasome (prosome, macropain) 26S subunit, non-ATPase, 4	0.102084	6.51035	0.0458828	1
100038516	Gm10640	predicted gene 10640	0.385784	-1.94796	0.0460455	1
19743	Rhag	Rhesus blood group-associated A glycoprotein	-0.211093	-3.44937	0.0460712	1
76952	Nt5c2	5'-nucleotidase, cytosolic II	0.103622	6.29876	0.0460768	1
13137	Cd55b	CD55 molecule, decay accelerating factor for complement B	0.295033	-3.12887	0.046117	1
70533	Btf3l4	basic transcription factor 3-like 4	0.172446	4.0421	0.0461826	1
269109	Dpp10	dipeptidylpeptidase 10	0.15686	6.25338	0.0461908	1
16826	Ldb2	LIM domain binding 2	0.144543	6.04959	0.0463029	1
100529074	Snora33	small nucleolar RNA, H/ACA box 33	-0.398561	-2.03247	0.0463153	1
80334	Kcnip4	Kv channel interacting protein 4	0.181523	4.98775	0.0463372	1
13120	Cyp4b1	cytochrome P450, family 4, subfamily b, polypeptide 1	0.373524	-0.581288	0.0463904	1
16792	Laptm5	lysosomal-associated protein transmembrane 5	-0.137903	4.78804	0.0464005	1
68743	Anln	anillin, actin binding protein	-0.167242	4.99683	0.0464736	1
116914	Slc19a2	solute carrier family 19 (thiamine transporter), member 2	-0.16696	4.09138	0.0465687	1
74253	Klrg2	killer cell lectin-like receptor subfamily G, member 2	-0.398673	-1.5202	0.0465989	1
319314	A930001C03Rik	RIKEN cDNA A930001C03 gene	-0.163777	-3.1253	0.0466271	1
18857	Pmp2	peripheral myelin protein 2	0.151507	-3.12606	0.0466372	1
80283	Abtb1	ankyrin repeat and BTB (POZ) domain containing 1	0.173227	4.24859	0.0466415	1
18632	Pex11b	peroxisomal biogenesis factor 11 beta	0.144818	5.22413	0.0467329	1
100503434	Gm19689	predicted gene, 19689	0.302311	-3.12808	0.0467739	1
723967	Mir9-2	microRNA 9-2	0.392465	-0.780683	0.0468671	1
68813	Dock5	dedicator of cytokinesis 5	-0.282142	3.47765	0.0468885	1
20344	Selp	selectin, platelet	-0.165395	-3.39726	0.0469299	1
68671	Pcyt2	phosphate cytidylyltransferase 2, ethanolamine	0.115128	5.76534	0.0469316	1
319535	Zfp182	zinc finger protein 182	-0.180571	4.12578	0.0470326	1
50771	Atp9b	ATPase, class II, type 9B	0.0995905	6.3926	0.047075	1
67893	Tmem86a	transmembrane protein 86A	-0.174202	3.53031	0.0470792	1
11767	Ap1m1	adaptor-related protein complex AP-1, mu subunit 1	0.108051	6.58535	0.0471157	1
407790	Ndufa4l2	NADH dehydrogenase (ubiquinone) 1 alpha subcomplex, 4-like 2	-0.285709	1.26424	0.0471483	1
74712	4930511A02Rik	RIKEN cDNA 4930511A02 gene	-0.159492	-3.30052	0.0471861	1
19348	Kif20a	kinesin family member 20A	-0.230002	2.73481	0.0472285	1
329562	A530013C23Rik	RIKEN cDNA A530013C23 gene	-0.153295	-2.01769	0.0472367	1
22431	Wt1	Wilms tumor 1 homolog	0.250369	-2.79364	0.0473416	1
620631	Ttc30a2	tetratricopeptide repeat domain 30A2	-0.388715	-2.18927	0.047344	1
212073	Syne3	spectrin repeat containing, nuclear envelope family member 3	-0.348457	1.37939	0.0473829	1
381489	Rxfp1	relaxin/insulin-like family peptide receptor 1	0.37743	3.82272	0.0474557	1
97112	Nmd3	NMD3 homolog (S. cerevisiae)	-0.138739	4.35926	0.0476365	1
73124	Golim4	golgi integral membrane protein 4	-0.107918	5.39115	0.0476846	1
620807	Mup6	major urinary protein 6	0.268066	-3.30271	0.0477505	1
66052	Sdhc	succinate dehydrogenase complex, subunit C, integral membrane protein	0.103944	6.29938	0.0477746	1
226849	Ppp2r5a	protein phosphatase 2, regulatory subunit B', alpha	-0.115342	5.66089	0.0480502	1
321008	6330408A02Rik	RIKEN cDNA 6330408A02 gene	0.169602	3.95343	0.0480539	1
18784	Pla2g5	phospholipase A2, group V	-0.42037	-0.723565	0.048113	1
74476	4933439C10Rik	RIKEN cDNA 4933439C10 gene	0.162043	3.89492	0.0481436	1
100503704	Gm16861	predicted gene, 16861	-0.410041	-0.766896	0.0481548	1
93890	Pcdhb19	protocadherin beta 19	0.180942	3.87641	0.0482077	1
100043462	Nutf2-ps1	nuclear transport factor 2, pseudogene 1	0.40804	-0.859012	0.0482113	1
231727	B3gnt4	UDP-GlcNAc:betaGal beta-1,3-N-acetylglucosaminyltransferase 4	0.325921	0.225069	0.0482976	1
66488	Fam136a	family with sequence similarity 136, member A	-0.119994	4.6512	0.0483078	1
75739	Mpp7	membrane protein, palmitoylated 7 (MAGUK p55 subfamily member 7)	-0.356881	2.52242	0.0483134	1
381680	Nxpe5	neurexophilin and PC-esterase domain family, member 5	-0.161968	-3.34874	0.0485811	1
245026	Col6a6	collagen, type VI, alpha 6	0.396545	-0.987462	0.048672	1
214932	Cecr5	cat eye syndrome chromosome region, candidate 5	0.135073	4.37637	0.0487626	1
55985	Cxcl13	chemokine (C-X-C motif) ligand 13	0.155949	-3.30249	0.0487707	1
13560	E4f1	E4F transcription factor 1	0.129442	4.70059	0.0491101	1
26427	Creb3l1	cAMP responsive element binding protein 3-like 1	-0.233667	2.76825	0.0491109	1
213788	Chrm5	cholinergic receptor, muscarinic 5	-0.262745	2.76666	0.0491433	1
278304	Zfp385c	zinc finger protein 385C	-0.418719	-1.6554	0.0491921	1
106512	Gpsm3	G-protein signalling modulator 3 (AGS3-like, C. elegans)	-0.338806	0.586844	0.0492172	1
29817	Igfbp7	insulin-like growth factor binding protein 7	-0.182104	3.5461	0.0492259	1
277353	Tcfl5	transcription factor-like 5 (basic helix-loop-helix)	-0.260898	1.47743	0.0492601	1
70701	Nipal1	NIPA-like domain containing 1	0.614728	-2.44853	0.0493051	1
321014	4930473A02Rik	RIKEN cDNA 4930473A02 gene	-0.251761	-2.7622	0.049359	1
17713	Grpel1	GrpE-like 1, mitochondrial	0.130475	5.31675	0.049369	1
72391	Cdkn3	cyclin-dependent kinase inhibitor 3	-0.347625	-0.497459	0.0493877	1
652925	Tmem243	transmembrane protein 243, mitochondrial	-0.33388	1.73453	0.0494446	1
18858	Pmp22	peripheral myelin protein 22	-0.16635	4.14952	0.049478	1
240518	Peli3	pellino 3	0.190246	3.411	0.0495615	1
100526505	Mir3101	microRNA 3101	-0.426783	-1.94807	0.0496029	1
74127	Krt80	keratin 80	-0.403524	-1.64119	0.049628	1
17173	Ascl2	achaete-scute complex homolog 2 (Drosophila)	-0.434696	-1.92028	0.0496738	1
54447	Asah2	N-acylsphingosine amidohydrolase 2	-0.248564	3.34816	0.0496812	1
100217456	Snord53	small nucleolar RNA, C/D box 53	0.454597	-2.3254	0.049731	1
75084	4930511M06Rik	RIKEN cDNA 4930511M06 gene	-0.16163	-2.93164	0.0498384	1
108079	Prkaa2	protein kinase, AMP-activated, alpha 2 catalytic subunit	0.120184	5.96863	0.0500542	1
18782	Pla2g2d	phospholipase A2, group IID	-0.323587	-1.33773	0.0500635	1
632687	2018-03-10	membrane-associated ring finger (C3HC4) 10	-0.389117	-0.447777	0.0501073	1
18488	Cntn3	contactin 3	0.150067	4.60163	0.0501737	1
20311	Cxcl5	chemokine (C-X-C motif) ligand 5	0.320532	-1.02651	0.0501777	1
66646	Rpe	ribulose-5-phosphate-3-epimerase	-0.13369	4.6674	0.0501923	1
20277	Scnn1b	sodium channel, nonvoltage-gated 1 beta	-0.409925	-2.02869	0.0502629	1
20598	Smpd2	sphingomyelin phosphodiesterase 2, neutral	0.134481	3.89116	0.0502933	1
21859	Timp3	tissue inhibitor of metalloproteinase 3	-0.119583	6.87683	0.0503533	1
269629	Lhfpl3	lipoma HMGIC fusion partner-like 3	0.128065	4.87543	0.0503966	1
30054	Rnf17	ring finger protein 17	-0.396171	0.162769	0.0504784	1
723926	Mir25	microRNA 25	-0.415264	-2.64725	0.0505002	1
214137	Arhgap29	Rho GTPase activating protein 29	-0.156997	4.96045	0.0505782	1
68108	Snhg17	small nucleolar RNA host gene 17	0.190711	3.6916	0.0506943	1
208968	Zfp280c	zinc finger protein 280C	0.116187	5.09421	0.0509631	1
16329	Inpp1	inositol polyphosphate-1-phosphatase	0.149601	4.47521	0.0509978	1
15512	Hspa2	heat shock protein 2	-0.167469	5.51038	0.0510223	1
269344	Ell3	elongation factor RNA polymerase II-like 3	0.235582	-3.16694	0.0510612	1
67896	Ccdc80	coiled-coil domain containing 80	-0.13645	4.25024	0.0511044	1
66707	Nkapl	NFKB activating protein-like	-0.394471	-0.816952	0.051418	1
328451	Gm5088	poly(A)-binding protein, cytoplasmic pseudogene	-0.338012	-2.937	0.0514522	1
74025	Nphp3	nephronophthisis 3 (adolescent)	0.190658	3.73491	0.0515573	1
69550	Bst2	bone marrow stromal cell antigen 2	-0.323396	1.26901	0.0518334	1
328324	5930438M14Rik	RIKEN cDNA 5930438M14 gene	-0.523559	-1.31002	0.0518471	1
246179	Fktn	fukutin	0.149883	5.29355	0.0518583	1
27973	Vkorc1	vitamin K epoxide reductase complex, subunit 1	-0.226505	3.41972	0.0523001	1
233066	Syne4	spectrin repeat containing, nuclear envelope family member 4	-0.379693	0.454251	0.0524943	1
18033	Nfkb1	nuclear factor of kappa light polypeptide gene enhancer in B cells 1, p105	-0.135486	4.43695	0.0525724	1
269132	Colgalt2	collagen beta(1-O)galactosyltransferase 2	-0.156553	3.56163	0.0526387	1
18029	Nfic	nuclear factor I/C	-0.11801	6.15806	0.0527212	1
53902	Rcan3	regulator of calcineurin 3	-0.109622	6.10513	0.0527589	1
11516	Adcyap1	adenylate cyclase activating polypeptide 1	0.240657	3.2723	0.0528366	1
110173	Manba	mannosidase, beta A, lysosomal	-0.214806	3.48923	0.0529568	1
215194	Kri1	KRI1 homolog (S. cerevisiae)	0.107397	5.16364	0.053066	1
13116	Cyp46a1	cytochrome P450, family 46, subfamily a, polypeptide 1	0.146059	6.56931	0.0530715	1
73922	4930405D11Rik	RIKEN cDNA 4930405D11 gene	0.154026	-3.39937	0.0531394	1
12532	Cdc25c	cell division cycle 25C	-0.273177	1.11956	0.0532718	1
67856	Echdc3	enoyl Coenzyme A hydratase domain containing 3	-0.391644	-0.523252	0.0532809	1
64378	Gpr88	G-protein coupled receptor 88	0.303338	2.56305	0.0533797	1
17829	Muc1	mucin 1, transmembrane	0.28548	0.774977	0.0534144	1
100526463	Mir3058	microRNA 3058	-0.197459	-3.4513	0.0535476	1
328646	Gm16863	predicted gene, 16863	-0.197459	-3.4513	0.0535476	1
319562	9630028B13Rik	RIKEN cDNA 9630028B13 gene	-0.313118	0.411297	0.0538131	1
16449	Jag1	jagged 1	-0.145989	3.75658	0.0538367	1
67375	Qprt	quinolinate phosphoribosyltransferase	-0.473113	-1.31652	0.0538407	1
109225	Ms4a7	membrane-spanning 4-domains, subfamily A, member 7	-0.388405	-1.11416	0.0538567	1
66617	Ntmt1	N-terminal Xaa-Pro-Lys N-methyltransferase 1	0.14011	4.64467	0.0539114	1
66836	Tmem223	transmembrane protein 223	0.194011	4.18034	0.0539391	1
234836	Il17c	interleukin 17C	0.300371	-3.00472	0.0540236	1
100038363	F630028O10Rik	RIKEN cDNA F630028O10 gene	-0.362104	-2.25611	0.0541718	1
72578	2700054A10Rik	RIKEN cDNA 2700054A10 gene	0.185214	2.87248	0.0542306	1
231997	Fkbp14	FK506 binding protein 14	-0.196373	3.78374	0.0542958	1
67230	Zfp329	zinc finger protein 329	0.140394	5.78912	0.0543098	1
382139	Gm1715	predicted gene 1715	0.152964	-3.16861	0.054351	1
246177	Myo1g	myosin IG	-0.380125	-0.582537	0.0543662	1
11434	Acr	acrosin prepropeptide	0.312306	1.22914	0.0544149	1
72565	Uaca	uveal autoantigen with coiled-coil domains and ankyrin repeats	-0.189351	4.41244	0.0544583	1
14239	Foxs1	forkhead box S1	-0.347471	-0.213865	0.0544953	1
243372	Zfp775	zinc finger protein 775	0.184632	3.18854	0.0545633	1
208659	Fam20a	family with sequence similarity 20, member A	-0.220124	3.30823	0.0545909	1
71624	4833411C07Rik	RIKEN cDNA 4833411C07 gene	-0.237948	-2.22696	0.0546	1
228366	Gyltl1b	glycosyltransferase-like 1B	0.380183	-2.03906	0.0547068	1
98685	Trmt1l	tRNA methyltransferase 1 like	-0.130367	4.91425	0.0547712	1
319818	A930011G23Rik	RIKEN cDNA A930011G23 gene	0.394858	-1.24659	0.0548654	1
626848	Etohi1	ethanol induced 1	0.152424	4.09241	0.054894	1
547253	Parp14	poly (ADP-ribose) polymerase family, member 14	-0.331663	1.98012	0.0549168	1
21818	Tgm3	transglutaminase 3, E polypeptide	0.317023	0.264951	0.0549359	1
71693	Colec11	collectin sub-family member 11	0.404813	-0.965261	0.0549949	1
244585	Rpgrip1l	Rpgrip1-like	0.118175	5.19421	0.0552049	1
268949	Dpcr1	diffuse panbronchiolitis critical region 1 (human)	-0.251623	-3.25822	0.055285	1
12161	Bmp6	bone morphogenetic protein 6	-0.283085	2.61902	0.0553332	1
67815	Sec14l2	SEC14-like 2 (S. cerevisiae)	-0.172913	5.40074	0.0553381	1
100416830	Zfp572	zinc finger protein 572	0.365605	-2.58989	0.0555411	1
387245	Mirlet7b	microRNA let7b	0.401647	-0.946284	0.0555449	1
20371	Foxp3	forkhead box P3	0.356826	-2.27544	0.0556856	1
12496	Entpd2	ectonucleoside triphosphate diphosphohydrolase 2	-0.181752	3.76585	0.0558834	1
100504663	Atg14	autophagy related 14	-0.126148	4.56911	0.0559088	1
67448	Plxdc2	plexin domain containing 2	-0.14936	4.76865	0.0560318	1
387235	Mir125a	microRNA 125a	-0.281188	-2.58129	0.0560572	1
235327	Gm4894	predicted gene 4894	0.166975	-3.44854	0.056188	1
353130	Prss33	protease, serine 33	0.166975	-3.44854	0.056188	1
14375	Xrcc6	X-ray repair complementing defective repair in Chinese hamster cells 6	0.131005	4.23717	0.0562455	1
22761	Zfpm1	zinc finger protein, multitype 1	-0.207104	4.3242	0.0563074	1
214987	Chtf8	CTF8, chromosome transmission fidelity factor 8	-0.101764	6.43762	0.056406	1
217366	Lrrc45	leucine rich repeat containing 45	0.118848	5.43029	0.056443	1
77433	Redrum	Redrum, erythroid developmental long intergenic non-protein coding transcript	-0.242837	-3.08489	0.0565476	1
100217455	Snord49a	small nucleolar RNA, C/D box 49A	0.500872	-2.00666	0.0565743	1
23796	Aplnr	apelin receptor	-0.12348	4.58508	0.0566449	1
272411	B3gnt6	UDP-GlcNAc:betaGal beta-1,3-N-acetylglucosaminyltransferase 6 (core 3 synthase)	-0.309274	-1.68963	0.0567478	1
69814	Prss32	protease, serine 32	0.34395	-2.87024	0.0567722	1
329160	9130024F11Rik	RIKEN cDNA 9130024F11 gene	0.324442	2.31537	0.056968	1
216961	Coro6	coronin 6	0.39322	2.67212	0.0570261	1
242125	Mab21l3	mab-21-like 3 (C. elegans)	0.389158	-1.58636	0.0570318	1
257932	Olfr332	olfactory receptor 332	-0.201349	-3.4508	0.0571386	1
629016	Zfp953	zinc finger protein 953	-0.322319	0.830551	0.0571492	1
27052	Aoah	acyloxyacyl hydrolase	-0.398903	-1.23978	0.0571654	1
69325	1700012B09Rik	RIKEN cDNA 1700012B09 gene	0.372176	-0.305887	0.0572969	1
75323	4930558J18Rik	RIKEN cDNA 4930558J18 gene	-0.486637	-1.47446	0.0573387	1
330958	A730043L09Rik	RIKEN cDNA A730043L09 gene	-0.278829	-2.52949	0.0574098	1
14405	Gabrg1	gamma-aminobutyric acid (GABA) A receptor, subunit gamma 1	0.167127	4.83554	0.0574613	1
333789	N4bp2	NEDD4 binding protein 2	-0.119192	4.66841	0.057507	1
235636	Rtp3	receptor transporter protein 3	-0.372546	-2.25634	0.0575203	1
100042814	Apol7d	apolipoprotein L 7d	-0.309118	-3.01029	0.0576058	1
12814	Col11a1	collagen, type XI, alpha 1	0.144313	4.68831	0.0576532	1
76199	Med13l	mediator complex subunit 13-like	0.121893	7.15691	0.057728	1
59036	Dact1	dapper homolog 1, antagonist of beta-catenin (xenopus)	-0.104606	5.02024	0.0578615	1
229007	Zgpat	zinc finger, CCCH-type with G patch domain	0.130639	5.70463	0.0578873	1
21961	Tns1	tensin 1	-0.126307	5.53083	0.0579248	1
21841	Tia1	cytotoxic granule-associated RNA binding protein 1	0.109746	6.95702	0.0582024	1
69671	Tmem52	transmembrane protein 52	0.402557	-1.1434	0.0582603	1
13078	Cyp1b1	cytochrome P450, family 1, subfamily b, polypeptide 1	-0.212155	3.90065	0.0583228	1
230577	Pars2	prolyl-tRNA synthetase (mitochondrial)(putative)	0.193112	3.21842	0.0583545	1
53625	B3gnt2	UDP-GlcNAc:betaGal beta-1,3-N-acetylglucosaminyltransferase 2	-0.184497	4.18596	0.0583588	1
19341	Rab4a	RAB4A, member RAS oncogene family	0.113317	5.08665	0.0584566	1
226041	Pgm5	phosphoglucomutase 5	-0.242614	3.4481	0.0585583	1
22041	Trf	transferrin	-0.177536	7.20788	0.0586601	1
67405	Nts	neurotensin	0.127763	6.09719	0.0587246	1
59005	Trappc2l	trafficking protein particle complex 2-like	0.120666	4.48632	0.0588244	1
108937	Rnf169	ring finger protein 169	0.116582	5.51019	0.0588799	1
329078	Emx2os	Emx2 opposite strand/antisense transcript (non-protein coding)	-0.217709	3.55164	0.0589769	1
229898	Gbp5	guanylate binding protein 5	-0.371071	0.899015	0.0589851	1
320590	Svopl	SV2 related protein homolog (rat)-like	0.405126	-2.53028	0.0590881	1
73677	Psma8	proteasome (prosome, macropain) subunit, alpha type, 8	-0.387858	-1.27852	0.0590968	1
245684	Cnksr2	connector enhancer of kinase suppressor of Ras 2	0.162559	7.80752	0.0591368	1
319263	Pcmtd1	protein-L-isoaspartate (D-aspartate) O-methyltransferase domain containing 1	0.0965151	6.70886	0.0591569	1
16545	Kera	keratocan	0.299784	-0.0228371	0.0592039	1
100303740	Snora75	small nucleolar RNA, H/ACA box 75	0.301069	-3.00847	0.0593418	1
93883	Pcdhb12	protocadherin beta 12	0.221943	3.40805	0.0593689	1
14618	Gjb1	gap junction protein, beta 1	-0.369792	2.649	0.0593849	1
20558	Slfn4	schlafen 4	0.384027	-1.92412	0.0597164	1
74442	Sgms2	sphingomyelin synthase 2	-0.436024	1.89952	0.0597574	1
12769	Ccr9	chemokine (C-C motif) receptor 9	-0.423569	-1.45467	0.0597709	1
67062	Slc25a53	solute carrier family 25, member 53	0.167787	3.23527	0.0598458	1
320253	2018-03-03	membrane-associated ring finger (C3HC4) 3	-0.315133	1.14412	0.0598619	1
74186	Ccdc3	coiled-coil domain containing 3	-0.200582	3.64161	0.0601759	1
207921	Fam228b	family with sequence similarity 228, member B	0.337612	1.93538	0.0602097	1
12766	Cxcr3	chemokine (C-X-C motif) receptor 3	-0.386297	-2.5037	0.0602299	1
320713	Mysm1	myb-like, SWIRM and MPN domains 1	0.108876	5.65248	0.0603067	1
22239	Ugt8a	UDP galactosyltransferase 8A	0.197706	5.05969	0.0603118	1
71956	Rnf135	ring finger protein 135	-0.291245	1.75437	0.0605317	1
13397	Dlx6os2	distal-less homeobox 6, opposite strand 2	-0.250528	-3.25919	0.0605393	1
27212	Snord35b	small nucleolar RNA, C/D box 35B	-0.278855	-3.13083	0.0605603	1
22371	Vwf	Von Willebrand factor homolog	-0.236229	4.69414	0.0605875	1
19683	Rdh16	retinol dehydrogenase 16	0.161695	-3.12548	0.0607297	1
13340	Slc29a2	solute carrier family 29 (nucleoside transporters), member 2	0.133363	4.23872	0.0607584	1
381371	Platr26	pluripotency associated transcript 26	-0.153327	-3.21147	0.0607987	1
207920	Esrp1	epithelial splicing regulatory protein 1	0.378887	-1.90389	0.0608009	1
12836	Col7a1	collagen, type VII, alpha 1	-0.29086	2.26788	0.0608263	1
67089	Psmc6	proteasome (prosome, macropain) 26S subunit, ATPase, 6	0.0985952	6.43417	0.0608535	1
623796	Gm12504	prothymosin alpha pseudogene	0.38149	-1.81764	0.0608743	1
30952	Cngb3	cyclic nucleotide gated channel beta 3	0.166635	-3.44903	0.0610024	1
100303647	AF357359	snoRNA AF357359	0.347044	-0.0366317	0.0611303	1
18933	Prrx1	paired related homeobox 1	-0.16921	3.6004	0.0613276	1
27426	Nagpa	N-acetylglucosamine-1-phosphodiester alpha-N-acetylglucosaminidase	0.206277	2.98901	0.0613371	1
229277	Stoml3	stomatin (Epb7.2)-like 3	-0.390486	-0.551522	0.0614197	1
626578	Gbp10	guanylate-binding protein 10	-0.376452	-1.97857	0.0614648	1
268686	S100z	S100 calcium binding protein, zeta	0.166918	-3.50166	0.0614925	1
73693	Dppa4	developmental pluripotency associated 4	0.166918	-3.50166	0.0614925	1
70004	1700028J19Rik	RIKEN cDNA 1700028J19 gene	0.369384	-0.101356	0.0615395	1
74973	4930500L23Rik	RIKEN cDNA 4930500L23 gene	0.229592	-3.04275	0.0615589	1
56708	Clcf1	cardiotrophin-like cytokine factor 1	-0.424087	-1.51499	0.0616822	1
100033459	Pydc3	pyrin domain containing 3	0.31517	-2.86643	0.0617241	1
23925	Kel	Kell blood group	-0.325258	-3.00673	0.0617906	1
234595	Slc38a7	solute carrier family 38, member 7	-0.129632	5.33417	0.0618157	1
381546	Ccdc24	coiled-coil domain containing 24	-0.303157	1.89202	0.0620123	1
15216	Hfe	hemochromatosis	-0.323889	1.95352	0.062093	1
67516	Kctd4	potassium channel tetramerisation domain containing 4	0.117125	5.8982	0.0621464	1
15586	Hyal1	hyaluronoglucosaminidase 1	-0.349273	1.92358	0.0621867	1
319508	Syt15	synaptotagmin XV	-0.267292	1.35927	0.0623529	1
546723	Ppp1r2-ps3	protein phosphatase 1, regulatory (inhibitor) subunit 2, pseudogene 3	0.266616	-2.82715	0.0623575	1
268420	Alkbh5	alkB, alkylation repair homolog 5 (E. coli)	-0.104315	6.06481	0.0623592	1
384783	Irs2	insulin receptor substrate 2	-0.123266	5.52386	0.0624437	1
26364	Adgre5	adhesion G protein-coupled receptor E5	-0.152286	3.79073	0.0624661	1
234847	Spg7	spastic paraplegia 7 homolog (human)	0.100997	5.74519	0.0625011	1
17925	Myo9b	myosin IXb	0.0922612	6.46722	0.0625715	1
68792	Srpx2	sushi-repeat-containing protein, X-linked 2	-0.411018	-0.023685	0.0626891	1
17150	Mfap2	microfibrillar-associated protein 2	-0.142439	3.97372	0.0627924	1
74597	4833418N02Rik	RIKEN cDNA 4833418N02 gene	0.379382	-1.20205	0.0629135	1
66338	Cdrt4	CMT1A duplicated region transcript 4	-0.323339	-2.60976	0.0629409	1
320400	Gm16897	predicted gene, 16897	0.385089	-1.38101	0.0629625	1
279572	Tlr13	toll-like receptor 13	-0.348075	1.00762	0.0629644	1
54354	Rassf5	Ras association (RalGDS/AF-6) domain family member 5	-0.210429	4.11852	0.0630262	1
15211	Hexa	hexosaminidase A	-0.125639	5.45406	0.0631234	1
665934	Gm7854	predicted gene 7854	-0.36999	-1.60814	0.063155	1
75886	Gstt4	glutathione S-transferase, theta 4	-0.159456	-3.39895	0.0632084	1
107522	Ece2	endothelin converting enzyme 2	0.158856	4.69183	0.0632651	1
19139	Prps1	phosphoribosyl pyrophosphate synthetase 1	0.114463	5.99092	0.0632876	1
329159	9130227L01Rik	RIKEN cDNA 9130227L01 gene	0.413922	-2.42628	0.0632887	1
269959	Adamtsl3	ADAMTS-like 3	-0.284963	2.17735	0.0632932	1
234374	Ddx49	DEAD (Asp-Glu-Ala-Asp) box polypeptide 49	0.117673	4.88492	0.0633212	1
67150	Rnf141	ring finger protein 141	0.15177	3.60512	0.06333	1
12483	Cd22	CD22 antigen	-0.356548	-1.97304	0.0633421	1
74030	Rin2	Ras and Rab interactor 2	-0.184824	4.87954	0.0633493	1
71947	2310067B10Rik	RIKEN cDNA 2310067B10 gene	0.10411	5.96511	0.0633734	1
67331	Atp8b3	ATPase, class I, type 8B, member 3	0.38935	-1.05458	0.0634753	1
18414	Osmr	oncostatin M receptor	-0.216467	2.89816	0.0634826	1
239554	Foxred2	FAD-dependent oxidoreductase domain containing 2	0.116805	4.8242	0.0635149	1
20341	Selenbp1	selenium binding protein 1	-0.299067	2.37348	0.0635185	1
66108	Ndufa9	NADH dehydrogenase (ubiquinone) 1 alpha subcomplex, 9	0.0924892	6.52017	0.0635287	1
18826	Lcp1	lymphocyte cytosolic protein 1	-0.157083	3.72924	0.0635564	1
621335	Gm6213	predicted gene 6213	0.159336	-3.44929	0.063699	1
56501	Elf4	E74-like factor 4 (ets domain transcription factor)	-0.316128	1.11125	0.0638056	1
238331	Zdhhc22	zinc finger, DHHC-type containing 22	0.378284	2.23068	0.0638175	1
100502630	Gm15545	predicted gene 15545	0.391749	-0.998749	0.0639424	1
67789	Dalrd3	DALR anticodon binding domain containing 3	0.12106	5.57841	0.0639608	1
70809	Clec2g	C-type lectin domain family 2, member g	0.159287	-3.44945	0.0639615	1
16402	Itga5	integrin alpha 5 (fibronectin receptor alpha)	-0.1904	2.73177	0.0639704	1
24070	Mpdu1	mannose-P-dolichol utilization defect 1	0.101943	5.33792	0.0640193	1
237625	Pla2g3	phospholipase A2, group III	-0.184825	3.71295	0.0641332	1
623279	Dok6	docking protein 6	0.175347	4.15867	0.0641971	1
72446	Prr5l	proline rich 5 like	-0.199498	3.25741	0.064252	1
73303	Bcas1os2	breast carcinoma amplified sequence 1, opposite strand 2	-0.294219	-2.79544	0.0646225	1
20716	Serpina3n	serine (or cysteine) peptidase inhibitor, clade A, member 3N	-0.228001	5.34496	0.0648731	1
83430	Il23a	interleukin 23, alpha subunit p19	0.252391	-2.73059	0.0648945	1
100502825	Rpl37rt	ribosomal protein L37, retrotransposed	0.110429	6.28112	0.0649733	1
69652	2310069B03Rik	RIKEN cDNA 2310069B03 gene	-0.160966	-3.44942	0.0650654	1
98878	Ehd4	EH-domain containing 4	-0.191866	3.26111	0.0651318	1
67759	Plgrkt	plasminogen receptor, C-terminal lysine transmembrane protein	0.163824	3.63825	0.0651385	1
14125	Fcer1a	Fc receptor, IgE, high affinity I, alpha polypeptide	-0.160968	-3.4497	0.0652032	1
211135	D130040H23Rik	RIKEN cDNA D130040H23 gene	0.171423	3.17685	0.0653564	1
56047	Msln	mesothelin	-0.352116	-0.45083	0.0655155	1
215854	Taar5	trace amine-associated receptor 5	-0.160676	-3.44906	0.0655172	1
227157	Mpp4	membrane protein, palmitoylated 4 (MAGUK p55 subfamily member 4)	0.181251	2.9926	0.0656634	1
67991	Nacc2	nucleus accumbens associated 2, BEN and BTB (POZ) domain containing	-0.110525	6.6585	0.0657195	1
23962	Oasl2	2'-5' oligoadenylate synthetase-like 2	-0.303594	1.69486	0.0657501	1
20518	Slc22a2	solute carrier family 22 (organic cation transporter), member 2	-0.379394	-0.744134	0.0657627	1
74485	Lrrc71	leucine rich repeat containing 71	0.317842	0.801131	0.0657947	1
69104	2018-03-05	membrane-associated ring finger (C3HC4) 5	0.0934845	6.50161	0.0658527	1
213389	Prdm9	PR domain containing 9	-0.335072	0.962684	0.0659913	1
69291	1700001L05Rik	RIKEN cDNA 1700001L05 gene	-0.213682	2.96299	0.0660045	1
627110	Tubb2a-ps2	tubulin, beta 2a, pseudogene 2	0.101876	6.85613	0.0661167	1
233328	Lrrk1	leucine-rich repeat kinase 1	-0.209873	2.77591	0.0661482	1
244682	Cntn5	contactin 5	0.233733	3.84762	0.0661622	1
83771	Tas1r3	taste receptor, type 1, member 3	0.388245	-1.24634	0.0662463	1
330173	2610524H06Rik	RIKEN cDNA 2610524H06 gene	0.151026	3.54183	0.0663222	1
18451	P4ha1	procollagen-proline, 2-oxoglutarate 4-dioxygenase (proline 4-hydroxylase), alpha 1 polypeptide	-0.127177	5.65959	0.0663295	1
242939	Cpz	carboxypeptidase Z	-0.33355	-0.622508	0.0663807	1
78781	Zc3hav1	zinc finger CCCH type, antiviral 1	-0.284631	2.0396	0.066615	1
30059	Timm10	translocase of inner mitochondrial membrane 10	0.147426	4.28929	0.0667093	1
12896	Cpt2	carnitine palmitoyltransferase 2	-0.194667	2.80915	0.066779	1
67289	3110021A11Rik	RIKEN cDNA 3110021A11 gene	0.424381	-1.74378	0.0669326	1
71683	Gypc	glycophorin C	-0.264082	1.85414	0.0670291	1
383787	Ankrd63	ankyrin repeat domain 63	0.306802	3.76568	0.0670691	1
171284	Timd2	T cell immunoglobulin and mucin domain containing 2	0.371924	-2.22037	0.0671778	1
93872	Pcdhb1	protocadherin beta 1	0.383195	-1.59555	0.0672083	1
20310	Cxcl2	chemokine (C-X-C motif) ligand 2	-0.167509	-3.44845	0.0672098	1
85031	Pla1a	phospholipase A1 member A	-0.392428	-0.253265	0.0672246	1
12723	Clcn1	chloride channel 1	0.293724	1.36064	0.0672353	1
66292	Mrps21	mitochondrial ribosomal protein S21	0.161635	3.9122	0.0673326	1
18796	Plcb2	phospholipase C, beta 2	0.321241	1.49987	0.067526	1
100503969	1810008I18Rik	RIKEN cDNA 1810008I18 gene	-0.161029	-3.50218	0.0676044	1
433023	Gm5485	predicted gene 5485	-0.161029	-3.50218	0.0676044	1
22403	Wisp2	WNT1 inducible signaling pathway protein 2	0.37669	-1.49323	0.0676711	1
83922	Cep41	centrosomal protein 41	-0.163822	3.4181	0.0677191	1
18096	Nkx6-1	NK6 homeobox 1	-0.363372	-2.32666	0.0677482	1
100502829	Gm9899	predicted gene 9899	0.208782	3.27004	0.0679374	1
12763	Cmah	cytidine monophospho-N-acetylneuraminic acid hydroxylase	-0.404454	-1.14938	0.0680008	1
18507	Pax5	paired box 5	-0.252396	-3.21475	0.068078	1
70281	2310068J16Rik	RIKEN cDNA 2310068J16 gene	0.321703	-2.27175	0.068133	1
245867	Pcmtd2	protein-L-isoaspartate (D-aspartate) O-methyltransferase domain containing 2	0.108889	6.33177	0.0681501	1
63986	Gmfg	glia maturation factor, gamma	-0.417584	-1.42417	0.0681705	1
68501	Nsmce2	non-SMC element 2 homolog (MMS21, S. cerevisiae)	0.133042	4.20929	0.0682985	1
668110	Syce1l	synaptonemal complex central element protein 1 like	0.34096	0.0241192	0.0685493	1
434130	Ccdc8	coiled-coil domain containing 8	-0.211128	2.78542	0.0686281	1
83556	Tex16	testis expressed gene 16	-0.30152	-3.04844	0.0686668	1
242603	Cdcp2	CUB domain containing protein 2	0.159731	-3.44976	0.0686929	1
12409	Cbr2	carbonyl reductase 2	-0.342896	-0.332596	0.0687908	1
78134	Lpar4	lysophosphatidic acid receptor 4	-0.24603	2.54391	0.0688249	1
68612	Ube2c	ubiquitin-conjugating enzyme E2C	-0.231202	2.14789	0.0688751	1
100502624	Gm13483	predicted gene 13483	-0.325678	-1.64687	0.0688761	1
74013	Rftn2	raftlin family member 2	-0.114313	5.06942	0.0689293	1
66625	Pnisr	PNN interacting serine/arginine-rich	0.123499	7.7541	0.0689416	1
666899	Gm12191	ribosomal protein L30 pseudogene	0.134758	4.54751	0.0690104	1
76389	Ankrd36	ankyrin repeat domain 36	0.152969	-3.45015	0.0690111	1
73670	Defb30	defensin beta 30	0.280872	-3.13005	0.069083	1
72495	2610206C17Rik	RIKEN cDNA 2610206C17 gene	0.334664	-2.61685	0.0691944	1
12039	Bckdha	branched chain ketoacid dehydrogenase E1, alpha polypeptide	0.108121	5.12907	0.0692415	1
68737	Angel1	angel homolog 1 (Drosophila)	0.177144	3.44937	0.0697088	1
12696	Cirbp	cold inducible RNA binding protein	0.199198	6.37405	0.0698558	1
67776	Vwa5a	von Willebrand factor A domain containing 5A	-0.141416	4.2939	0.0699368	1
329324	Syt14	synaptotagmin XIV	0.199475	3.229	0.0699817	1
269401	Znf512b	zinc finger protein 512B	0.117592	7.05976	0.07008	1
100316783	Mir1b	microRNA 1b	0.159142	-3.34942	0.0702462	1
19733	Rgn	regucalcin	0.377643	-1.63667	0.0702689	1
69064	Fuom	fucose mutarotase	-0.292215	2.60832	0.0702892	1
107934	Celsr3	cadherin, EGF LAG seven-pass G-type receptor 3 (flamingo homolog, Drosophila)	0.133209	7.59437	0.0703534	1
11639	Ak4	adenylate kinase 4	-0.117662	5.87001	0.0705048	1
241263	Gpr158	G protein-coupled receptor 158	0.141803	6.89624	0.0705314	1
67554	Slc25a30	solute carrier family 25, member 30	0.186043	3.26163	0.0706865	1
54196	Pabpn1	poly(A) binding protein, nuclear 1	0.112759	6.89592	0.0706947	1
320148	B430306N03Rik	RIKEN cDNA B430306N03 gene	-0.306775	-2.39897	0.0706973	1
15450	Lipc	lipase, hepatic	0.425986	-0.96431	0.0707516	1
103554	Psme4	proteasome (prosome, macropain) activator subunit 4	0.113316	6.55128	0.0708266	1
723890	Mir181b-1	microRNA 181b-1	-0.255653	-3.17114	0.0708448	1
214575	Tdrd5	tudor domain containing 5	0.261622	1.77417	0.0708941	1
12633	Cflar	CASP8 and FADD-like apoptosis regulator	-0.153805	4.6912	0.0709316	1
212531	Sh3bgrl2	SH3 domain binding glutamic acid-rich protein like 2	-0.134185	4.60272	0.0709319	1
271639	Adcy10	adenylate cyclase 10	0.300257	-2.23458	0.0709338	1
246190	Otoa	otoancorin	0.385086	-1.88237	0.0710516	1
75430	Anapc15	anaphase prompoting complex C subunit 15	0.178271	3.21827	0.0712024	1
72655	Snhg5	small nucleolar RNA host gene 5	0.156209	3.80886	0.0712309	1
243897	Ggn	gametogenetin	-0.325021	0.00541698	0.0712532	1
208213	Tmem132c	transmembrane protein 132C	-0.138281	3.85267	0.0713699	1
140765	Tmprss3	transmembrane protease, serine 3	-0.165936	-3.4481	0.0714259	1
433426	Gm13490	predicted gene 13490	-0.165948	-3.44826	0.0714877	1
21804	Tgfb1i1	transforming growth factor beta 1 induced transcript 1	-0.194227	3.86808	0.0715293	1
69574	Cmbl	carboxymethylenebutenolidase-like (Pseudomonas)	-0.281645	2.68531	0.0716291	1
19649	Robo3	roundabout homolog 3 (Drosophila)	0.266557	3.74557	0.0718257	1
751519	Mir423	microRNA 423	-0.153004	-3.16783	0.0718679	1
14415	Gad1	glutamate decarboxylase 1	0.122457	8.11645	0.0719746	1
17896	Myl4	myosin, light polypeptide 4	-0.334287	0.884972	0.0719945	1
22003	Tpm1	tropomyosin 1, alpha	-0.121898	7.02612	0.0720623	1
270035	Letm2	leucine zipper-EF-hand containing transmembrane protein 2	0.238174	3.15023	0.0721084	1
545085	Wdr70	WD repeat domain 70	0.142215	3.70688	0.0721619	1
66183	Sptssb	serine palmitoyltransferase, small subunit B	0.344081	0.196213	0.0721956	1
78889	Wsb1	WD repeat and SOCS box-containing 1	0.120227	6.93956	0.0723057	1
53861	Zranb2	zinc finger, RAN-binding domain containing 2	0.129357	7.33026	0.0723082	1
75698	Fam35a	family with sequence similarity 35, member A	0.228482	2.63939	0.0724174	1
20971	Sdc4	syndecan 4	-0.182298	5.32386	0.0727074	1
279029	Stkld1	serine/threonine kinase-like domain containing 1	0.372979	-1.6837	0.0727268	1
18640	Pfkfb2	6-phosphofructo-2-kinase/fructose-2,6-biphosphatase 2	0.0925376	6.42383	0.0728571	1
56703	Pigo	phosphatidylinositol glycan anchor biosynthesis, class O	0.144742	4.66004	0.0728652	1
77864	Ypel2	yippee-like 2 (Drosophila)	-0.159855	4.91053	0.0728707	1
233871	Atxn2l	ataxin 2-like	0.12804	7.18297	0.0729654	1
16412	Itgb1	integrin beta 1 (fibronectin receptor beta)	-0.0964782	6.8085	0.0729829	1
114654	Ly6g6d	lymphocyte antigen 6 complex, locus G6D	-0.347391	-1.6827	0.073024	1
56226	Espn	espin	0.370302	-0.899407	0.0730328	1
621628	Cldn20	claudin 20	0.430636	-1.66112	0.073048	1
11656	Alas2	aminolevulinic acid synthase 2, erythroid	-0.407769	1.67138	0.0731043	1
53609	Clasrp	CLK4-associating serine/arginine rich protein	0.133305	4.95461	0.0731063	1
224090	Tmem44	transmembrane protein 44	0.110025	6.39417	0.0731786	1
106766	Stap2	signal transducing adaptor family member 2	-0.275841	0.920447	0.0732537	1
20669	Sox14	SRY (sex determining region Y)-box 14	-0.16627	-3.50121	0.0733009	1
751541	Mir687	microRNA 687	-0.16627	-3.50121	0.0733009	1
12523	Cd84	CD84 antigen	-0.362293	1.25143	0.0733019	1
11886	Asah1	N-acylsphingosine amidohydrolase 1	-0.095715	5.49982	0.0735712	1
56372	1110004F10Rik	RIKEN cDNA 1110004F10 gene	0.108759	6.35894	0.0735824	1
77940	A930004D18Rik	RIKEN cDNA A930004D18 gene	-0.227673	2.38723	0.0736165	1
69487	Ndufaf5	NADH dehydrogenase (ubiquinone) complex I, assembly factor 5	-0.123846	4.61514	0.0738952	1
56399	Akap8	A kinase (PRKA) anchor protein 8	0.103218	6.65505	0.0738969	1
69409	1700021N21Rik	RIKEN cDNA 1700021N21 gene	0.215776	-3.21091	0.074006	1
433408	Gm13375	predicted gene 13375	-0.193235	3.07201	0.0742343	1
12514	Cd68	CD68 antigen	-0.293995	2.46369	0.0742631	1
20360	Sema6c	sema domain, transmembrane domain (TM), and cytoplasmic domain, (semaphorin) 6C	0.0999148	5.59799	0.0742989	1
14842	Gsx1	GS homeobox 1	0.309366	-0.111965	0.0743209	1
15467	Eif2ak1	eukaryotic translation initiation factor 2 alpha kinase 1	0.099448	6.30313	0.0743306	1
228715	Gm561	predicted gene 561	0.199161	3.10764	0.0743488	1
64058	Perp	PERP, TP53 apoptosis effector	-0.234156	2.36344	0.0743967	1
19263	Ptprb	protein tyrosine phosphatase, receptor type, B	-0.139553	5.49358	0.074405	1
73477	1700081H04Rik	RIKEN cDNA 1700081H04 gene	0.158114	-3.4494	0.0745436	1
381410	Zfp408	zinc finger protein 408	0.134884	4.27152	0.0745494	1
16973	Lrp5	low density lipoprotein receptor-related protein 5	-0.135865	4.22844	0.074594	1
68982	1500015A07Rik	RIKEN cDNA 1500015A07 gene	0.264519	2.13799	0.0746124	1
15958	Ifit2	interferon-induced protein with tetratricopeptide repeats 2	-0.151359	3.68276	0.0748323	1
83454	Nxf2	nuclear RNA export factor 2	0.422011	-2.32379	0.0748718	1
17701	Msx1	msh homeobox 1	-0.365747	2.32361	0.0749162	1
101568	Vrk3	vaccinia related kinase 3	-0.127322	4.45265	0.0750352	1
67971	Tppp3	tubulin polymerization-promoting protein family member 3	-0.125302	4.69753	0.0751138	1
70675	Vcpip1	valosin containing protein (p97)/p47 complex interacting protein 1	-0.110393	6.35426	0.0751203	1
24069	Sufu	suppressor of fused homolog (Drosophila)	-0.170405	3.78035	0.0751693	1
76161	Lamp5	lysosomal-associated membrane protein family, member 5	0.228726	4.53992	0.0753335	1
15930	Ido1	indoleamine 2,3-dioxygenase 1	0.257442	-2.55357	0.0753688	1
54672	Adgrg3	adhesion G protein-coupled receptor G3	-0.339011	-0.793851	0.0753786	1
74175	Crct1	cysteine-rich C-terminal 1	0.151406	-3.45079	0.075426	1
26944	Tinag	tubulointerstitial nephritis antigen	-0.278734	-3.04965	0.0755736	1
105246	Brd9	bromodomain containing 9	0.0889056	6.63875	0.0756451	1
11958	Atp5k	ATP synthase, H+ transporting, mitochondrial F1F0 complex, subunit E	0.108211	5.71607	0.0756612	1
56335	Mettl3	methyltransferase like 3	0.141091	4.48319	0.0758202	1
12515	Cd69	CD69 antigen	0.170632	-3.5009	0.0760425	1
77424	Spinkl	serine protease inhibitor, Kazal type-like	0.170632	-3.5009	0.0760425	1
109323	C1qtnf7	C1q and tumor necrosis factor related protein 7	-0.359455	-0.211171	0.0760598	1
329064	Pkd2l1	polycystic kidney disease 2-like 1	0.315082	-0.326177	0.0761726	1
227656	Rexo4	REX4, RNA exonuclease 4 homolog (S. cerevisiae)	-0.117716	5.35899	0.0763076	1
623661	Lipt1	lipoyltransferase 1	0.265278	1.82965	0.0764962	1
51788	H2afz	H2A histone family, member Z	0.267337	2.52947	0.0765466	1
12835	Col6a3	collagen, type VI, alpha 3	-0.452927	3.56713	0.0766089	1
381801	Tatdn2	TatD DNase domain containing 2	0.0975164	5.58534	0.0766111	1
53357	Pla2g6	phospholipase A2, group VI	0.139086	4.26685	0.0768699	1
214505	Gnptg	N-acetylglucosamine-1-phosphotransferase, gamma subunit	0.10589	5.50704	0.0769469	1
70337	Iyd	iodotyrosine deiodinase	-0.359093	1.45923	0.077007	1
11992	Auh	AU RNA binding protein/enoyl-coenzyme A hydratase	0.135099	4.8162	0.0770097	1
613258	A730017L22Rik	RIKEN cDNA A730017L22 gene	0.208176	3.16181	0.0771202	1
74580	Pyroxd2	pyridine nucleotide-disulphide oxidoreductase domain 2	-0.254854	2.16548	0.0771319	1
258218	Olfr102	olfactory receptor 102	0.157577	-3.50241	0.0771927	1
404307	Olfr100	olfactory receptor 100	0.157577	-3.50241	0.0771927	1
69761	1600015I10Rik	RIKEN cDNA 1600015I10 gene	0.157577	-3.50241	0.0771927	1
114643	Oas1c	2'-5' oligoadenylate synthetase 1C	0.330622	-0.140876	0.0772976	1
20480	Clpb	ClpB caseinolytic peptidase B	-0.117532	5.55906	0.0773157	1
71801	Plekhf2	pleckstrin homology domain containing, family F (with FYVE domain) member 2	-0.150863	3.51974	0.0773667	1
23801	Aloxe3	arachidonate lipoxygenase 3	0.190925	3.42541	0.0774672	1
269855	Ssc5d	scavenger receptor cysteine rich family, 5 domains	-0.337419	1.87873	0.0774748	1
109624	Cald1	caldesmon 1	-0.123142	5.62031	0.0775453	1
74142	Lonp1	lon peptidase 1, mitochondrial	0.108909	6.35304	0.077561	1
100302567	AF357399	snoRNA AF357399	0.262513	-3.16901	0.0775733	1
67042	Ift27	intraflagellar transport 27	-0.133605	3.84306	0.0775747	1
319888	Oacyl	O-acyltransferase like	0.438089	0.245579	0.0776229	1
229603	Otud7b	OTU domain containing 7B	0.125166	5.70762	0.0776501	1
235493	Fam214a	family with sequence similarity 214, member A	0.100955	5.85557	0.077702	1
628324	S100a2	S100 calcium binding protein A2	0.213818	-3.25629	0.0777167	1
22658	Pcgf2	polycomb group ring finger 2	0.116806	5.08842	0.077775	1
66662	Fbxl12os	F-box and leucine-rich repeat protein 12, opposite strand	-0.292445	1.34433	0.0779625	1
76737	Creld2	cysteine-rich with EGF-like domains 2	-0.174845	3.98294	0.0780378	1
320092	E030003E18Rik	RIKEN cDNA E030003E18 gene	-0.381875	1.5159	0.0781021	1
17480	Mpl	myeloproliferative leukemia virus oncogene	-0.232417	-2.606	0.0781094	1
12977	Csf1	colony stimulating factor 1 (macrophage)	-0.144831	4.62217	0.0782715	1
74716	Wbp2nl	WBP2 N-terminal like	-0.321786	-3.01151	0.0783244	1
12931	Crlf1	cytokine receptor-like factor 1	0.156815	4.2267	0.078374	1
668489	Gm9199	glycine cleavage system protein H (aminomethyl carrier) pseudogene	0.297976	-2.79412	0.0784645	1
16562	Kif1c	kinesin family member 1C	-0.100617	6.72824	0.0788599	1
14313	Fst	follistatin	0.203549	2.37168	0.0789848	1
15248	Hic1	hypermethylated in cancer 1	-0.280783	1.89197	0.079077	1
225372	Apbb3	amyloid beta (A4) precursor protein-binding, family B, member 3	0.130955	4.74444	0.0790827	1
12828	Col4a3	collagen, type IV, alpha 3	-0.407696	-0.258006	0.079115	1
68549	Sgol2a	shugoshin-like 2a (S. pombe)	-0.208939	2.36481	0.0791346	1
18442	P2ry2	purinergic receptor P2Y, G-protein coupled 2	0.342861	-0.224321	0.0793382	1
627828	Gm6793	heterogeneous nuclear ribonucleoprotein A3 pseudogene	0.343093	0.0511265	0.0793778	1
13421	Dnase1l3	deoxyribonuclease 1-like 3	-0.288987	-2.47315	0.0794417	1
66263	1810014B01Rik	RIKEN cDNA 1810014B01 gene	0.267804	1.44547	0.0794949	1
18968	Pola1	polymerase (DNA directed), alpha 1	-0.1513	3.52275	0.0795453	1
17436	Me1	malic enzyme 1, NADP(+)-dependent, cytosolic	-0.11194	5.51836	0.0795654	1
70370	Fbln7	fibulin 7	-0.279713	1.5314	0.0795718	1
76167	Snrnp35	small nuclear ribonucleoprotein 35 (U11/U12)	0.169718	3.34181	0.0795728	1
101401	Adamts9	a disintegrin-like and metallopeptidase (reprolysin type) with thrombospondin type 1 motif, 9	-0.153554	3.96249	0.08015	1
217303	Cd300a	CD300A antigen	-0.291178	0.721682	0.0802877	1
224105	Pak2	p21 protein (Cdc42/Rac)-activated kinase 2	-0.0877212	6.3855	0.0803215	1
12351	Car4	carbonic anhydrase 4	-0.171186	4.5528	0.0804672	1
73679	Tex19.1	testis expressed gene 19.1	-0.163834	-3.50144	0.0804994	1
76856	Catsper3	cation channel, sperm associated 3	0.318072	-2.103	0.0805039	1
71799	Ptcd1	pentatricopeptide repeat domain 1	0.112219	5.03775	0.0805311	1
71718	Telo2	TEL2, telomere maintenance 2, homolog (S. cerevisiae)	0.0958791	5.12285	0.080681	1
13179	Dcn	decorin	-0.157023	5.82436	0.0810536	1
242608	Podn	podocan	-0.168247	2.88472	0.0811049	1
17263	Meg3	maternally expressed 3	0.110612	11.5785	0.081144	1
16147	Ihh	Indian hedgehog	-0.354377	-1.95455	0.0811992	1
227715	Exosc2	exosome component 2	0.154502	4.03821	0.081294	1
69253	Hspb2	heat shock protein 2	-0.361411	-1.60852	0.081474	1
19946	Rpl30	ribosomal protein L30	0.127712	4.5627	0.0814918	1
17308	Mgat1	mannoside acetylglucosaminyltransferase 1	-0.0995236	5.7297	0.0815893	1
14133	Fcna	ficolin A	-0.316328	-0.405484	0.0816107	1
19417	Rasgrf1	RAS protein-specific guanine nucleotide-releasing factor 1	0.219611	8.58867	0.0816736	1
194219	Slfnl1	schlafen like 1	-0.249941	-2.93816	0.0817547	1
76539	Fam204a	family with sequence similarity 204, member A	0.141244	3.88488	0.0818205	1
17885	Myh8	myosin, heavy polypeptide 8, skeletal muscle, perinatal	0.272072	1.45502	0.0820077	1
12797	Cnn1	calponin 1	-0.33176	-1.6661	0.0820332	1
29857	Mapk12	mitogen-activated protein kinase 12	0.291155	1.60584	0.0820392	1
69543	Capns2	calpain, small subunit 2	0.332608	-0.487494	0.0820743	1
108960	Irak2	interleukin-1 receptor-associated kinase 2	-0.207654	3.47088	0.0823347	1
16923	Sh2b3	SH2B adaptor protein 3	-0.157282	3.78065	0.0823851	1
98221	Eif3m	eukaryotic translation initiation factor 3, subunit M	0.12356	5.44347	0.0824315	1
72947	Phykpl	5-phosphohydroxy-L-lysine phospholyase	-0.262103	1.4057	0.0824323	1
264895	Acsf2	acyl-CoA synthetase family member 2	-0.188071	3.17525	0.0825896	1
19016	Pparg	peroxisome proliferator activated receptor gamma	-0.367182	0.150053	0.0826039	1
232313	Gxylt2	glucoside xylosyltransferase 2	-0.376465	0.456241	0.0827619	1
110695	Aldh7a1	aldehyde dehydrogenase family 7, member A1	-0.121781	6.12277	0.0828057	1
13859	Eps15l1	epidermal growth factor receptor pathway substrate 15-like 1	0.0936327	6.07236	0.0828153	1
50759	Fbxo16	F-box protein 16	0.198089	2.46297	0.0828498	1
68276	Toe1	target of EGR1, member 1 (nuclear)	0.131692	3.84003	0.0829564	1
494504	Apcdd1	adenomatosis polyposis coli down-regulated 1	-0.0897167	6.06303	0.0833958	1
677044	Gm10653	ribsomal protein S2 pseudogene	-0.275399	-3.13069	0.0834053	1
20495	Slc12a1	solute carrier family 12, member 1	0.411761	-2.15169	0.0834293	1
66736	Emc2	ER membrane protein complex subunit 2	0.097018	5.52216	0.0834384	1
224116	Muc20	mucin 20	0.149762	-3.45059	0.0834419	1
75823	Fam227b	family with sequence similarity 227, member B	0.171739	-2.8578	0.0834742	1
23795	Agr2	anterior gradient 2	0.158131	-3.50252	0.0834991	1
258854	Olfr985	olfactory receptor 985	0.158131	-3.50252	0.0834991	1
100038356	Gm15612	predicted gene 15612	0.345782	-1.91734	0.0835357	1
106707	Rpusd1	RNA pseudouridylate synthase domain containing 1	0.143261	5.35161	0.0836528	1
225870	Rin1	Ras and Rab interactor 1	0.229904	5.65215	0.0836565	1
55944	Eif3d	eukaryotic translation initiation factor 3, subunit D	0.10563	6.51899	0.0836591	1
207209	Ccdc154	coiled-coil domain containing 154	-0.210108	-3.08664	0.0838396	1
76500	Ip6k2	inositol hexaphosphate kinase 2	0.104649	6.47564	0.0839488	1
69876	Thap3	THAP domain containing, apoptosis associated protein 3	0.142396	3.50023	0.0840056	1
735263	Mir698	microRNA 698	0.121304	-3.20903	0.0842618	1
12966	Crygc	crystallin, gamma C	0.151257	-3.50327	0.0842849	1
20957	Sycp1	synaptonemal complex protein 1	0.151257	-3.50327	0.0842849	1
625464	Gm6588	predicted gene 6588	0.151257	-3.50327	0.0842849	1
21930	Tnfaip6	tumor necrosis factor alpha induced protein 6	0.309009	2.4588	0.0843851	1
109019	Nabp1	nucleic acid binding protein 1	-0.209584	3.91431	0.0844173	1
80707	Wwox	WW domain-containing oxidoreductase	-0.163629	3.57922	0.0845022	1
74466	4933427G17Rik	RIKEN cDNA 4933427G17 gene	-0.275911	-0.278042	0.0846313	1
14247	Fli1	Friend leukemia integration 1	-0.248334	2.40153	0.0847544	1
723866	Mir431	microRNA 431	0.366805	-2.49763	0.0849014	1
76937	2810429I04Rik	RIKEN cDNA 2810429I04 gene	0.32017	-0.246279	0.0849383	1
231279	Guf1	GUF1 GTPase homolog (S. cerevisiae)	0.100512	5.37276	0.0849953	1
22320	Vamp8	vesicle-associated membrane protein 8	-0.257041	2.61964	0.0851174	1
75723	Amotl1	angiomotin-like 1	-0.13826	5.56139	0.0851896	1
17988	Ndrg1	N-myc downstream regulated gene 1	-0.102787	7.13018	0.0856228	1
100038374	Gm10714	predicted gene 10714	0.370679	-1.71014	0.0856991	1
233189	Ctu1	cytosolic thiouridylase subunit 1 homolog (S. pombe)	0.127918	3.7863	0.0857114	1
214642	Cped1	cadherin-like and PC-esterase domain containing 1	-0.254932	2.0222	0.0857669	1
217721	Mfsd7c	major facilitator superfamily domain containing 7C	-0.217716	2.1732	0.0858339	1
628431	Hmgb1-rs17	high mobility group box 1, related sequence 17	0.208667	-3.16901	0.0858423	1
228875	Slc35c2	solute carrier family 35, member C2	0.0975729	5.50811	0.0858736	1
56382	Rab9	RAB9, member RAS oncogene family	-0.106852	4.82074	0.0859683	1
330324	6430584L05Rik	RIKEN cDNA 6430584L05 gene	0.319979	0.935075	0.0860172	1
57782	Rbak	RB-associated KRAB zinc finger	0.149805	4.28205	0.0861598	1
100504687	2810029C07Rik	RIKEN cDNA 2810029C07 gene	0.187573	3.25707	0.0862837	1
227399	Ppip5k2	diphosphoinositol pentakisphosphate kinase 2	0.0863296	5.80952	0.0863773	1
22288	Utrn	utrophin	-0.105624	6.03775	0.0864506	1
20115	Rps7	ribosomal protein S7	0.222381	2.53107	0.0865683	1
50529	Mrps7	mitchondrial ribosomal protein S7	-0.103586	5.04397	0.086598	1
100303646	AF357355	snoRNA AF357355	0.225611	-2.79715	0.0866083	1
75138	4930526L06Rik	RIKEN cDNA 4930526L06 gene	-0.208981	-3.25784	0.0866199	1
433287	Gm15455	predicted gene 15455	-0.236548	1.65721	0.0866786	1
208211	Alg1	asparagine-linked glycosylation 1 (beta-1,4-mannosyltransferase)	0.128524	4.39103	0.0866969	1
20587	Smarcb1	SWI/SNF related, matrix associated, actin dependent regulator of chromatin, subfamily b, member 1	0.0848817	6.20808	0.0867888	1
225215	Rsl24d1	ribosomal L24 domain containing 1	0.11475	4.41971	0.0868355	1
56395	Tmem115	transmembrane protein 115	0.102184	4.96984	0.0868758	1
271221	5031414D18Rik	RIKEN cDNA 5031414D18 gene	-0.349009	-0.0850005	0.0869783	1
74766	Yipf2	Yip1 domain family, member 2	-0.172736	3.73066	0.0870104	1
72023	Cyb561d1	cytochrome b-561 domain containing 1	0.133831	4.39124	0.0870139	1
217364	Engase	endo-beta-N-acetylglucosaminidase	-0.156041	3.43996	0.087099	1
102545	Cmtm7	CKLF-like MARVEL transmembrane domain containing 7	-0.279094	0.859178	0.0871073	1
76650	Srxn1	sulfiredoxin 1 homolog (S. cerevisiae)	-0.117122	5.81628	0.08711	1
109042	Prkcdbp	protein kinase C, delta binding protein	-0.194882	3.34439	0.0871824	1
67442	Retsat	retinol saturase (all trans retinol 13,14 reductase)	-0.203612	3.09622	0.0872173	1
17928	Myog	myogenin	0.120806	-2.96772	0.0872322	1
14867	Gstm6	glutathione S-transferase, mu 6	0.23496	2.77314	0.0872757	1
13557	E2f3	E2F transcription factor 3	-0.0968219	5.52126	0.0873705	1
94280	Sfxn3	sideroflexin 3	0.10741	6.91937	0.0874479	1
625109	Vmn2r86	vomeronasal 2, receptor 86	0.303299	-2.00383	0.0875012	1
22196	Ube2i	ubiquitin-conjugating enzyme E2I	0.098847	5.00057	0.0876433	1
194908	Pld6	phospholipase D family, member 6	-0.312013	0.100593	0.0876536	1
18587	Pde6b	phosphodiesterase 6B, cGMP, rod receptor, beta polypeptide	0.246441	-2.24875	0.0877676	1
12626	Cetn3	centrin 3	0.103978	5.65336	0.0878789	1
230972	Arhgef16	Rho guanine nucleotide exchange factor (GEF) 16	0.358601	-1.09744	0.0879096	1
69053	1810013L24Rik	RIKEN cDNA 1810013L24 gene	-0.0993048	5.86915	0.0880256	1
17135	Mafk	v-maf musculoaponeurotic fibrosarcoma oncogene family, protein K (avian)	-0.156078	3.88869	0.0881341	1
100217461	Snord89	small nucleolar RNA, C/D box 89	0.308658	-2.23393	0.0881765	1
434280	Gm5607	predicted gene 5607	0.16856	4.52805	0.0882081	1
227632	Kcnt1	potassium channel, subfamily T, member 1	0.146141	5.61939	0.0884914	1
66197	Cks2	CDC28 protein kinase regulatory subunit 2	-0.333799	-1.01283	0.088526	1
670775	Gm11468	predicted gene 11468	0.358794	-2.90212	0.0885299	1
110826	Etfb	electron transferring flavoprotein, beta polypeptide	-0.121557	4.66178	0.0886918	1
67025	Rpl11	ribosomal protein L11	0.339647	-0.517395	0.0886971	1
330941	AI593442	expressed sequence AI593442	0.16345	7.10664	0.0887847	1
268996	Ss18	synovial sarcoma translocation, Chromosome 18	-0.100631	5.01902	0.0890155	1
353156	Egfl7	EGF-like domain 7	-0.135822	4.40264	0.0890269	1
70925	Cdkn2aip	CDKN2A interacting protein	0.118903	4.24553	0.0891979	1
57330	Gigyf1	GRB10 interacting GYF protein 1	0.0954289	6.04094	0.0892784	1
67642	4930515G01Rik	RIKEN cDNA 4930515G01 gene	0.347361	-1.34509	0.0892807	1
11867	Arpc1b	actin related protein 2/3 complex, subunit 1B	-0.164268	3.76655	0.0893508	1
100040882	1700017G19Rik	RIKEN cDNA 1700017G19 gene	-0.149837	-3.45038	0.0893933	1
13135	Dad1	defender against cell death 1	0.0918344	5.70162	0.0896015	1
69836	Pla2g12b	phospholipase A2, group XIIB	-0.114689	-3.39857	0.0896025	1
20887	Sult1a1	sulfotransferase family 1A, phenol-preferring, member 1	-0.356293	1.93612	0.089633	1
225995	D030056L22Rik	RIKEN cDNA D030056L22 gene	-0.11627	4.48285	0.0896463	1
245263	Gm4981	predicted gene 4981	-0.11916	-3.20947	0.0897285	1
594844	Tceal3	transcription elongation factor A (SII)-like 3	0.115988	5.85527	0.09001	1
76467	Msrb2	methionine sulfoxide reductase B2	0.159418	3.99286	0.0900121	1
433940	Fam222a	family with sequence similarity 222, member A	-0.244339	2.32925	0.0901862	1
16797	Lat	linker for activation of T cells	0.360461	-1.3409	0.0901944	1
104444	Rexo2	REX2, RNA exonuclease 2 homolog (S. cerevisiae)	-0.119966	4.77872	0.0904591	1
234728	Cmtr2	cap methyltransferase 2	0.126429	3.73211	0.0905488	1
100090	Zbtb48	zinc finger and BTB domain containing 48	0.182427	3.22653	0.0905749	1
381157	Greb1l	growth regulation by estrogen in breast cancer-like	0.147336	4.06231	0.0905986	1
104010	Cdh22	cadherin 22	0.189465	3.79894	0.0906248	1
11768	Ap1m2	adaptor protein complex AP-1, mu 2 subunit	0.275537	0.57532	0.0906771	1
234311	Ddx60	DEAD (Asp-Glu-Ala-Asp) box polypeptide 60	-0.344511	-0.1164	0.0907269	1
12519	Cd80	CD80 antigen	0.351361	-1.3258	0.0907285	1
52570	Ccdc69	coiled-coil domain containing 69	-0.352946	-1.14433	0.0907665	1
108800	Ston2	stonin 2	-0.109121	5.59491	0.0907833	1
57431	Dnajc4	DnaJ (Hsp40) homolog, subfamily C, member 4	0.20472	3.04875	0.0907837	1
66313	Smurf2	SMAD specific E3 ubiquitin protein ligase 2	-0.102291	5.83567	0.0908201	1
67920	Mak16	MAK16 homolog (S. cerevisiae)	0.121224	4.8124	0.0909165	1
18377	Omg	oligodendrocyte myelin glycoprotein	-0.151459	6.13289	0.0909328	1
80860	Ghdc	GH3 domain containing	-0.239651	2.60938	0.0909927	1
83434	Rsph6a	radial spoke head 6 homolog A (Chlamydomonas)	0.238328	-2.36987	0.0910382	1
231691	Sds	serine dehydratase	0.114367	-2.93051	0.0912993	1
106648	Cyp4f15	cytochrome P450, family 4, subfamily f, polypeptide 15	0.299246	2.89504	0.0913079	1
80885	Hcar2	hydroxycarboxylic acid receptor 2	0.11639	-3.00514	0.0914512	1
13082	Cyp26a1	cytochrome P450, family 26, subfamily a, polypeptide 1	0.116605	-1.79839	0.0914521	1
319859	E030011O05Rik	RIKEN cDNA E030011O05 gene	-0.340278	-0.536136	0.0915787	1
109218	Tmem139	transmembrane protein 139	0.212028	-3.30357	0.0917247	1
69710	Arap1	ArfGAP with RhoGAP domain, ankyrin repeat and PH domain 1	-0.123691	4.31929	0.0918559	1
73588	St8sia3os	ST8 alpha-N-acetyl-neuraminide alpha-2,8-sialyltransferase 3, opposite strand	0.112804	-3.34828	0.0918727	1
620246	Gpr52	G protein-coupled receptor 52	-0.337096	0.930509	0.0918892	1
69537	Dnase1l1	deoxyribonuclease 1-like 1	-0.302124	0.22895	0.0919557	1
329731	Fam19a3	family with sequence similarity 19, member A3	0.344328	-2.33344	0.0919864	1
78931	4930546C10Rik	RIKEN cDNA 4930546C10 gene	0.113265	-3.34758	0.0920441	1
14912	Nkx6-2	NK6 homeobox 2	0.119079	1.49093	0.0920869	1
66971	Cdk5rap1	CDK5 regulatory subunit associated protein 1	0.189397	3.2582	0.092096	1
108155	Ogt	O-linked N-acetylglucosamine (GlcNAc) transferase (UDP-N-acetylglucosamine:polypeptide-N-acetylglucosaminyl transferase)	0.108615	8.50956	0.0921244	1
71306	Mfap3l	microfibrillar-associated protein 3-like	-0.126019	5.91174	0.0922976	1
69563	Mrln	myoregulin	0.355758	-2.13547	0.0925304	1
30838	Fbxw4	F-box and WD-40 domain protein 4	-0.126852	4.37536	0.092566	1
13871	Ercc2	excision repair cross-complementing rodent repair deficiency, complementation group 2	0.107746	5.36492	0.092646	1
320871	B230206H07Rik	RIKEN cDNA B230206H07 gene	0.110701	0.835891	0.0926966	1
67026	Thap4	THAP domain containing 4	-0.139698	4.35288	0.0927103	1
72168	Aifm3	apoptosis-inducing factor, mitochondrion-associated 3	-0.192415	5.29624	0.0927154	1
332579	Card9	caspase recruitment domain family, member 9	-0.357107	0.129502	0.0927603	1
116810	Foxn4	forkhead box N4	-0.277208	0.0973388	0.0928269	1
66439	Borcs7	BLOC-1 related complex subunit 7	0.127911	4.09198	0.092837	1
66627	Ogfod2	2-oxoglutarate and iron-dependent oxygenase domain containing 2	0.125429	4.36161	0.0929162	1
67966	Zcchc10	zinc finger, CCHC domain containing 10	0.21356	2.69917	0.0929349	1
12993	Csn1s2a	casein alpha s2-like A	-0.151147	-3.50315	0.0930697	1
18014	Neurog1	neurogenin 1	-0.239871	-2.73464	0.0930942	1
30941	Usp21	ubiquitin specific peptidase 21	0.0963662	5.28118	0.0931324	1
100038689	Gm10421	predicted gene 10421	0.109567	-2.34112	0.0931662	1
24110	Usp18	ubiquitin specific peptidase 18	-0.342592	-0.26825	0.0931795	1
12095	Bglap3	bone gamma-carboxyglutamate protein 3	-0.21702	-1.28462	0.093301	1
52670	Cpsf4l	cleavage and polyadenylation specific factor 4-like	-0.113282	-3.34932	0.0934053	1
269955	Rccd1	RCC1 domain containing 1	0.174369	3.25778	0.0934149	1
68954	1500012K07Rik	RIKEN cDNA 1500012K07 gene	-0.240228	-2.20433	0.093499	1
57329	Otor	otoraplin	-0.155952	-3.50241	0.0935009	1
67719	2310057J18Rik	RIKEN cDNA 2310057J18 gene	-0.155952	-3.50241	0.0935009	1
382639	Zbtb42	zinc finger and BTB domain containing 42	-0.324244	-0.114365	0.0935782	1
665033	Col6a5	collagen, type VI, alpha 5	0.268914	1.62745	0.0936386	1
16411	Itgax	integrin alpha X	0.296604	-0.368594	0.0936803	1
211389	Suox	sulfite oxidase	-0.150579	3.79541	0.0937901	1
625018	C4a	complement component 4A (Rodgers blood group)	0.323267	0.666479	0.0938713	1
59002	Wrap73	WD repeat containing, antisense to Trp73	0.113189	4.29174	0.0938978	1
245050	Fam198a	family with sequence similarity 198, member A	-0.305512	2.54088	0.0939328	1
677296	Fcrl6	Fc receptor-like 6	0.350812	-2.40136	0.0939444	1
217335	Fbf1	Fas (TNFRSF6) binding factor 1	0.0888331	6.53188	0.0940099	1
19167	Psma3	proteasome (prosome, macropain) subunit, alpha type 3	0.124026	4.03574	0.0940311	1
75328	4930563D23Rik	RIKEN cDNA 4930563D23 gene	0.111355	-3.39704	0.0941253	1
386655	Eid2	EP300 interacting inhibitor of differentiation 2	0.093935	4.8881	0.0943656	1
100502861	Ccdc13	coiled-coil domain containing 13	-0.181744	2.64886	0.094408	1
14235	Foxm1	forkhead box M1	-0.142816	3.41832	0.0945059	1
29813	Zfp385a	zinc finger protein 385A	-0.120465	5.44803	0.0945656	1
21678	Tead3	TEA domain family member 3	0.230288	1.93267	0.0946459	1
329851	Gm12530	predicted gene 12530	-0.118844	-2.69753	0.0947025	1
666926	Gm8369	predicted gene 8369	0.195487	-2.76168	0.094707	1
383348	Kctd16	potassium channel tetramerisation domain containing 16	-0.182385	3.76462	0.0947084	1
433481	Gm5535	predicted gene 5535	0.113247	-2.01749	0.0947652	1
20442	St3gal1	ST3 beta-galactoside alpha-2,3-sialyltransferase 1	0.100663	5.80891	0.0947734	1
449521	Zfp213	zinc finger protein 213	-0.153262	3.27725	0.0949185	1
60361	Ms4a4b	membrane-spanning 4-domains, subfamily A, member 4B	-0.202908	-3.30348	0.0949422	1
218294	Cdc14b	CDC14 cell division cycle 14B	0.215624	3.15918	0.0949897	1
268980	Strn	striatin, calmodulin binding protein	-0.108734	5.8572	0.0950254	1
382252	A830080D01Rik	RIKEN cDNA A830080D01 gene	0.147501	3.99928	0.0951717	1
17294	Mest	mesoderm specific transcript	-0.102989	5.55322	0.0951749	1
76263	Gstk1	glutathione S-transferase kappa 1	-0.25515	2.31063	0.0952017	1
240186	Zfp438	zinc finger protein 438	-0.269573	2.54332	0.095452	1
77011	Ticrr	TOPBP1-interacting checkpoint and replication regulator	-0.214072	1.67594	0.0955009	1
225644	Cplx4	complexin 4	-0.110573	-3.30159	0.0956882	1
77799	Sla2	Src-like-adaptor 2	-0.200962	-0.415682	0.0958496	1
170658	BC002163	NADH dehydrogenase Fe-S protein 5 pseudogene	0.097655	5.1724	0.0958543	1
66525	Timm50	translocase of inner mitochondrial membrane 50	0.113964	4.62382	0.0959568	1
100628588	NA	NA	0.33835	-0.778964	0.0959826	1
70611	Fbxo33	F-box protein 33	-0.128145	5.03362	0.0960475	1
66315	Senp7	SUMO1/sentrin specific peptidase 7	-0.100752	5.78729	0.0960511	1
18018	Nfatc1	nuclear factor of activated T cells, cytoplasmic, calcineurin dependent 1	-0.182451	2.88905	0.0960515	1
239647	Pced1b	PC-esterase domain containing 1B	-0.285976	2.01564	0.0961376	1
20963	Syk	spleen tyrosine kinase	-0.166077	3.09767	0.096317	1
387512	Tas2r135	taste receptor, type 2, member 135	0.108602	-3.20999	0.0963724	1
19729	Slc50a1	solute carrier family 50 (sugar transporter), member 1	0.142168	3.99116	0.0964163	1
230828	Il22ra1	interleukin 22 receptor, alpha 1	-0.368201	-1.96245	0.0965383	1
266793	Snord87	small nucleolar RNA, C/D box 87	0.261056	-3.17099	0.0966647	1
66690	Tmem186	transmembrane protein 186	0.125796	4.6299	0.0968267	1
100503157	Gm15471	predicted gene 15471	0.106877	-3.12549	0.096836	1
192176	Flna	filamin, alpha	0.122818	7.9203	0.096851	1
66871	Cpne8	copine VIII	0.122216	4.75589	0.096907	1
224022	Slc7a4	solute carrier family 7 (cationic amino acid transporter, y+ system), member 4	0.118435	5.95193	0.0969174	1
208982	Hmgcll1	3-hydroxymethyl-3-methylglutaryl-Coenzyme A lyase-like 1	0.112607	4.44578	0.0969636	1
237749	Gm4926	T-cell immunoglobulin and mucin domain containing 2 pseudogene	0.328552	-0.219912	0.0971223	1
18972	Pold2	polymerase (DNA directed), delta 2, regulatory subunit	-0.122644	3.87927	0.0971611	1
242669	Azin2	antizyme inhibitor 2	0.159118	3.9736	0.0972291	1
20472	Six2	sine oculis-related homeobox 2	-0.4304	-2.002	0.0972462	1
58198	Sall1	sal-like 1 (Drosophila)	-0.12811	5.1083	0.0972897	1
12259	C1qa	complement component 1, q subcomponent, alpha polypeptide	-0.143802	4.77875	0.097309	1
67844	Rab32	RAB32, member RAS oncogene family	-0.254897	1.2915	0.097422	1
67358	1700093K21Rik	RIKEN cDNA 1700093K21 gene	0.354728	-1.65898	0.0974281	1
71742	Ulk3	unc-51-like kinase 3	0.131743	4.15154	0.0974306	1
234023	Arglu1	arginine and glutamate rich 1	0.0848374	6.32857	0.0974741	1
22418	Wnt5a	wingless-type MMTV integration site family, member 5A	-0.103445	4.45081	0.0975384	1
432641	Gm17746	predicted gene, 17746	0.205335	-3.35238	0.0975518	1
14566	Gdf9	growth differentiation factor 9	-0.264083	0.602302	0.0975989	1
229780	Trmt13	tRNA methyltransferase 13	0.215978	2.92852	0.0976544	1
67666	Hapln3	hyaluronan and proteoglycan link protein 3	0.251397	1.02666	0.0977141	1
619327	G630093K05Rik	RIKEN cDNA G630093K05 gene	-0.33704	-1.46364	0.0977183	1
81904	Cacng7	calcium channel, voltage-dependent, gamma subunit 7	0.11692	5.64783	0.0977685	1
626049	Gm20753	predicted gene, 20753	-0.290702	-2.21025	0.0977706	1
380773	Slirp	SRA stem-loop interacting RNA binding protein	0.146284	3.77244	0.0978396	1
16155	Il10rb	interleukin 10 receptor, beta	-0.224844	2.85998	0.0978682	1
380855	Rsl1	regulator of sex limited protein 1	-0.312722	1.84074	0.0979066	1
66233	Dmap1	DNA methyltransferase 1-associated protein 1	0.113602	4.69979	0.0979672	1
677289	Prr33	proline rich 33	-0.331917	-1.90235	0.0980153	1
333182	Cox6b2	cytochrome c oxidase subunit VIb polypeptide 2	-0.298675	0.4446	0.0980236	1
18585	Pde9a	phosphodiesterase 9A	0.11567	4.78504	0.0980299	1
63859	Impg1	interphotoreceptor matrix proteoglycan 1	-0.110252	-3.39678	0.0981007	1
12373	Casq2	calsequestrin 2	-0.32112	0.720744	0.0981887	1
70020	Ino80b	INO80 complex subunit B	0.177024	2.98079	0.0982307	1
215814	Ccdc28a	coiled-coil domain containing 28A	0.254608	3.10228	0.0982352	1
231803	Mepce	methylphosphate capping enzyme	-0.101876	5.19331	0.0983563	1
381413	Gpr176	G protein-coupled receptor 176	-0.140124	4.54018	0.0985303	1
50918	Myadm	myeloid-associated differentiation marker	-0.152625	6.04037	0.0986788	1
100503468	Gm14023	predicted gene 14023	0.338831	-1.32735	0.0987153	1
75686	Nudt16	nudix (nucleoside diphosphate linked moiety X)-type motif 16	-0.181446	3.33211	0.0988619	1
71868	Thegl	theg spermatid protein like	-0.303523	-0.130767	0.0989366	1
16192	Il5ra	interleukin 5 receptor, alpha	-0.235807	-3.04761	0.0989749	1
16165	Il13ra2	interleukin 13 receptor, alpha 2	-0.400161	-1.70199	0.0990174	1
11468	Actg2	actin, gamma 2, smooth muscle, enteric	-0.389946	-1.99573	0.0990312	1
100042757	Gm4013	predicted gene 4013	0.306505	-2.2536	0.0990375	1
99377	Sall4	sal-like 4 (Drosophila)	-0.115714	-1.34496	0.0990596	1
18552	Pcsk5	proprotein convertase subtilisin/kexin type 5	0.109219	4.97772	0.0990867	1
54712	Plxnc1	plexin C1	-0.110576	6.79534	0.0991766	1
75695	Rilpl1	Rab interacting lysosomal protein-like 1	-0.150663	5.29064	0.0992696	1
20409	Ostf1	osteoclast stimulating factor 1	-0.135146	3.84202	0.0993553	1
192156	Mvd	mevalonate (diphospho) decarboxylase	-0.0858986	5.3323	0.0993899	1
68572	Ict1	immature colon carcinoma transcript 1	0.125231	4.32921	0.099713	1
11816	Apoe	apolipoprotein E	-0.105675	9.74183	0.0997522	1
213989	Tmem82	transmembrane protein 82	-0.321029	-1.53441	0.0998475	1
264064	Cdk8	cyclin-dependent kinase 8	0.120526	4.46291	0.0998985	1
434197	Fam169b	family with sequence similarity 169, member B	0.354577	-0.963246	0.0999493	1
77974	Rdh12	retinol dehydrogenase 12	-0.319398	0.974296	0.100085	1
75913	4930579G18Rik	RIKEN cDNA 4930579G18 gene	-0.293941	-2.47616	0.100091	1
21906	Otop1	otopetrin 1	-0.110593	-3.16588	0.100104	1
381694	B3glct	beta-3-glucosyltransferase	-0.109693	4.94824	0.100147	1
13033	Ctsd	cathepsin D	-0.119443	8.13436	0.1002	1
637896	Vmn2r78	vomeronasal 2, receptor 78	0.10798	-3.44872	0.100358	1
12509	Cd59a	CD59a antigen	0.354884	1.79495	0.10037	1
381229	Cfap58	cilia and flagella associated protein 58	0.265306	0.60559	0.100408	1
436090	Gpr62	G protein-coupled receptor 62	0.347244	1.91017	0.100433	1
78416	Rnase6	ribonuclease, RNase A family, 6	-0.331288	-1.7476	0.100462	1
18301	Fxyd5	FXYD domain-containing ion transport regulator 5	-0.209973	2.89485	0.100496	1
21681	Alyref	Aly/REF export factor	0.106812	4.3296	0.100513	1
668917	Zfp133-ps	zinc finger protein 133, pseudogene	-0.276342	1.02023	0.100514	1
102414	Clk3	CDC-like kinase 3	0.0989536	5.61328	0.100567	1
81910	Rrbp1	ribosome binding protein 1	-0.0931233	6.14023	0.100568	1
93737	Pard6g	par-6 family cell polarity regulator gamma	-0.126257	3.93753	0.10078	1
12866	Cox7a2	cytochrome c oxidase subunit VIIa 2	0.0799712	6.45595	0.100799	1
70393	2210416O15Rik	RIKEN cDNA 2210416O15 gene	-0.27571	-2.79827	0.100898	1
70458	2610318N02Rik	RIKEN cDNA 2610318N02 gene	-0.32975	-0.955734	0.100913	1
73341	Arhgef6	Rac/Cdc42 guanine nucleotide exchange factor (GEF) 6	-0.139931	4.45733	0.101	1
72413	Kcnmb2	potassium large conductance calcium-activated channel, subfamily M, beta member 2	0.181073	2.6999	0.101076	1
20284	Scrg1	scrapie responsive gene 1	-0.178762	3.88563	0.10121	1
100048658	Ddx43	DEAD (Asp-Glu-Ala-Asp) box polypeptide 43	0.335542	-1.66182	0.10127	1
16414	Itgb2	integrin beta 2	-0.276444	2.0429	0.101288	1
105193	Nhlrc1	NHL repeat containing 1	0.125921	4.04278	0.101352	1
72486	Rnf219	ring finger protein 219	-0.133665	4.38071	0.101397	1
16541	Napsa	napsin A aspartic peptidase	-0.269849	-2.89976	0.101494	1
381716	1700015F17Rik	RIKEN cDNA 1700015F17 gene	0.140552	-3.3514	0.101527	1
68832	Ldah	lipid droplet associated hydrolase	0.0961244	5.58491	0.10165	1
17969	Ncf1	neutrophil cytosolic factor 1	-0.22883	2.43374	0.101726	1
20475	Six5	sine oculis-related homeobox 5	-0.263247	1.50556	0.101735	1
215928	BC021785	cDNA sequence BC021785	-0.247747	-2.66798	0.101751	1
408059	BC049352	cDNA sequence BC049352	-0.104246	-2.66599	0.10176	1
77717	6030408B16Rik	RIKEN cDNA 6030408B16 gene	0.335256	-1.84574	0.101798	1
21646	Tcte2	t-complex-associated testis expressed 2	-0.272591	0.8007	0.101903	1
629557	Gm6981	glyceraldehyde-3-phosphate dehydrogenase pseudogene	0.284211	0.141076	0.101978	1
100503337	Gm9895	predicted gene 9895	0.101227	-2.41843	0.102031	1
227696	Phyhd1	phytanoyl-CoA dioxygenase domain containing 1	0.182426	3.27652	0.102178	1
23967	Osr1	odd-skipped related 1 (Drosophila)	-0.312876	1.63446	0.102283	1
23955	Nek4	NIMA (never in mitosis gene a)-related expressed kinase 4	0.126762	4.20478	0.102404	1
13602	Sparcl1	SPARC-like 1	-0.0960718	10.5549	0.102457	1
78753	Lipm	lipase, family member M	0.317552	-1.04499	0.102489	1
218030	Pou6f2	POU domain, class 6, transcription factor 2	0.331593	-0.851103	0.102509	1
20821	Trim21	tripartite motif-containing 21	-0.281026	1.14152	0.102521	1
16419	Itgb5	integrin beta 5	-0.0981752	5.2255	0.10255	1
104522	AU040972	expressed sequence AU040972	-0.228483	-2.37147	0.102555	1
14191	Fgr	Gardner-Rasheed feline sarcoma viral (Fgr) oncogene homolog	-0.375115	-1.9047	0.102639	1
633057	Gm7102	predicted gene 7102	-0.326358	-0.600043	0.102664	1
23950	Dnajb6	DnaJ (Hsp40) homolog, subfamily B, member 6	0.110021	4.19834	0.102742	1
18349	Olfr5	olfactory receptor 5	-0.105478	-3.12486	0.102762	1
54613	St3gal6	ST3 beta-galactoside alpha-2,3-sialyltransferase 6	-0.186755	3.04863	0.102811	1
20209	Saa2	serum amyloid A 2	0.118989	-3.08333	0.102922	1
18477	Prdx1	peroxiredoxin 1	-0.0874962	6.72068	0.103017	1
226539	Dars2	aspartyl-tRNA synthetase 2 (mitochondrial)	0.110831	4.50814	0.10309	1
100038526	Gm10560	predicted gene 10560	0.249792	1.87056	0.103126	1
103768	Tubg2	tubulin, gamma 2	0.104105	4.91096	0.103174	1
320040	Rnf222	ring finger protein 222	0.111981	-3.39761	0.103187	1
66898	Baiap2l1	BAI1-associated protein 2-like 1	-0.313771	0.255067	0.103338	1
319480	Itga11	integrin alpha 11	-0.371376	1.67529	0.103386	1
19716	Bex1	brain expressed gene 1	0.141872	5.55964	0.103391	1
56469	Pias1	protein inhibitor of activated STAT 1	-0.094582	5.74764	0.103493	1
12028	Bax	BCL2-associated X protein	0.0898839	5.33473	0.103546	1
230735	Epha10	Eph receptor A10	0.250974	4.9446	0.103596	1
12192	Zfp36l1	zinc finger protein 36, C3H type-like 1	-0.196267	5.10858	0.103825	1
235435	Lctl	lactase-like	-0.102325	-2.2479	0.103826	1
333670	Gm867	predicted gene 867	-0.458452	0.242732	0.10384	1
640543	Tgm7	transglutaminase 7	-0.283008	-1.22111	0.104024	1
56361	Pus1	pseudouridine synthase 1	0.154717	3.54076	0.104056	1
20135	Rrm2	ribonucleotide reductase M2	0.119051	3.86884	0.104115	1
12155	Bmp15	bone morphogenetic protein 15	-0.362262	-2.13285	0.104322	1
217325	Llgl2	lethal giant larvae homolog 2 (Drosophila)	-0.322534	0.190625	0.10434	1
73902	Psmb11	proteasome (prosome, macropain) subunit, beta type, 11	-0.221773	-1.98089	0.10438	1
245841	Polr2h	polymerase (RNA) II (DNA directed) polypeptide H	0.129719	3.82224	0.104442	1
54123	Irf7	interferon regulatory factor 7	-0.323697	0.223801	0.104527	1
13805	Eng	endoglin	-0.125358	4.63081	0.104594	1
226438	Igfn1	immunoglobulin-like and fibronectin type III domain containing 1	0.286538	0.485132	0.104698	1
17105	Lyz2	lysozyme 2	-0.280052	2.56228	0.104883	1
100041585	Amd2	S-adenosylmethionine decarboxylase 2	-0.127032	4.65866	0.104891	1
11702	Amd1	S-adenosylmethionine decarboxylase 1	-0.127032	4.65866	0.104911	1
101809	Spred3	sprouty-related, EVH1 domain containing 3	0.130214	5.76991	0.104915	1
16151	Ikbkg	inhibitor of kappaB kinase gamma	0.0953657	5.75839	0.105029	1
75986	Agmat	agmatine ureohydrolase (agmatinase)	-0.105971	-2.96722	0.105034	1
110893	Slc8a3	solute carrier family 8 (sodium/calcium exchanger), member 3	0.111383	4.95877	0.105035	1
76501	Commd9	COMM domain containing 9	0.106213	4.29083	0.105088	1
212377	Mms22l	MMS22-like, DNA repair protein	-0.227242	1.83359	0.105391	1
223527	Eny2	enhancer of yellow 2 homolog (Drosophila)	0.112268	6.10309	0.105411	1
65107	Lrp10	low-density lipoprotein receptor-related protein 10	-0.0900604	5.50925	0.105471	1
117160	Ttyh2	tweety homolog 2 (Drosophila)	-0.102526	5.10679	0.105518	1
22323	Vasp	vasodilator-stimulated phosphoprotein	-0.104976	4.61171	0.105526	1
245526	Pgr15l	G protein-coupled receptor 15-like	0.431441	-1.71277	0.105732	1
80294	Pofut2	protein O-fucosyltransferase 2	-0.110633	4.62782	0.105743	1
195727	Nhs	Nance-Horan syndrome (human)	0.193083	3.10709	0.105875	1
70625	Med26	mediator complex subunit 26	-0.171417	3.52338	0.105936	1
72093	2010320M18Rik	RIKEN cDNA 2010320M18 gene	0.183719	2.28553	0.106222	1
21652	Phf1	PHD finger protein 1	0.0987313	5.03655	0.106252	1
101540	Prkd2	protein kinase D2	-0.178076	2.9274	0.106389	1
628705	Phf11c	PHD finger protein 11C	-0.33552	-0.808536	0.106696	1
226604	Gm4847	predicted gene 4847	-0.100545	-3.08483	0.106737	1
103012	Firre	functional intergenic repeating RNA element	0.101591	5.87754	0.106761	1
107702	Rnh1	ribonuclease/angiogenin inhibitor 1	-0.11613	4.89745	0.106806	1
18419	Otog	otogelin	0.277267	-2.9004	0.107014	1
442834	D830031N03Rik	RIKEN cDNA D830031N03 gene	-0.111461	4.66842	0.107401	1
140474	Muc4	mucin 4	0.119479	-3.34748	0.107494	1
54135	Lsr	lipolysis stimulated lipoprotein receptor	-0.155105	3.23038	0.10753	1
56791	Ube2l6	ubiquitin-conjugating enzyme E2L 6	-0.236465	2.28954	0.107534	1
103806	Maml1	mastermind like 1 (Drosophila)	-0.109326	4.24388	0.107567	1
217333	Trim47	tripartite motif-containing 47	-0.223592	2.12167	0.107605	1
93889	Pcdhb18	protocadherin beta 18	0.157884	3.72469	0.107653	1
72287	Plekhf1	pleckstrin homology domain containing, family F (with FYVE domain) member 1	-0.352949	1.19081	0.107768	1
20980	Syt2	synaptotagmin II	-0.219754	3.74466	0.107838	1
11624	Ahrr	aryl-hydrocarbon receptor repressor	0.200698	1.74648	0.107962	1
56622	Adam21	a disintegrin and metallopeptidase domain 21	-0.333403	-0.906769	0.108082	1
21937	Tnfrsf1a	tumor necrosis factor receptor superfamily, member 1a	-0.142665	3.48439	0.10824	1
77810	A930015D03Rik	RIKEN cDNA A930015D03 gene	0.288966	-0.23519	0.108302	1
238692	Zfp874a	zinc finger protein 874a	-0.1383	3.82887	0.108399	1
70676	Gulp1	GULP, engulfment adaptor PTB domain containing 1	-0.238055	2.18906	0.108477	1
211577	Mrgprf	MAS-related GPR, member F	-0.256304	0.298061	0.108504	1
19727	Rfxank	regulatory factor X-associated ankyrin-containing protein	-0.135454	4.12389	0.108523	1
243274	Tmem132d	transmembrane protein 132D	-0.214128	3.48759	0.108588	1
67731	Fbxo32	F-box protein 32	0.161318	3.86201	0.108589	1
217449	Trappc12	trafficking protein particle complex 12	0.0886848	6.14492	0.108736	1
16524	Kcnj9	potassium inwardly-rectifying channel, subfamily J, member 9	0.174316	6.00893	0.108736	1
216225	Slc5a8	solute carrier family 5 (iodide transporter), member 8	-0.333104	-1.42545	0.108924	1
74610	Abcb8	ATP-binding cassette, sub-family B (MDR/TAP), member 8	0.0904121	5.41267	0.108978	1
192120	Bspry	B-box and SPRY domain containing	0.373043	-1.4182	0.109148	1
74748	Slamf8	SLAM family member 8	-0.207762	-2.76242	0.109264	1
67040	Ddx17	DEAD (Asp-Glu-Ala-Asp) box polypeptide 17	0.0887623	9.22119	0.109296	1
665268	1600029O15Rik	ribosomal protein L17 pseudogene	0.168798	2.58817	0.109391	1
433323	Sgpp2	sphingosine-1-phosphate phosphotase 2	0.334523	2.96743	0.109567	1
246103	Atxn7	ataxin 7	0.0951959	5.32941	0.109585	1
229722	5330417C22Rik	RIKEN cDNA 5330417C22 gene	0.115542	4.72874	0.109731	1
28019	Ing4	inhibitor of growth family, member 4	0.102127	5.24296	0.109741	1
106504	Stk38	serine/threonine kinase 38	0.0943281	5.63963	0.10984	1
101513	Mob2	MOB kinase activator 2	0.140266	4.18689	0.109938	1
246277	Csad	cysteine sulfinic acid decarboxylase	-0.130229	4.19644	0.110037	1
78575	B430319G15Rik	RIKEN cDNA B430319G15 gene	-0.283343	0.923061	0.110083	1
20532	Slc3a1	solute carrier family 3, member 1	-0.325111	-1.82275	0.110097	1
267019	Rps15a	ribosomal protein S15A	0.11187	7.23915	0.110201	1
14763	Gpr37	G protein-coupled receptor 37	-0.112514	5.76535	0.110205	1
67590	Tctn3	tectonic family member 3	0.112429	4.69223	0.110251	1
11480	Acvr2a	activin receptor IIA	0.113621	7.19749	0.11028	1
56710	Brinp1	bone morphogenic protein/retinoic acid inducible neural specific 1	0.15185	7.58955	0.110375	1
17167	Marco	macrophage receptor with collagenous structure	-0.302487	-2.86419	0.110395	1
14063	F2rl1	coagulation factor II (thrombin) receptor-like 1	-0.356932	-1.74899	0.110402	1
26456	Sema4g	sema domain, immunoglobulin domain (Ig), transmembrane domain (TM) and short cytoplasmic domain, (semaphorin) 4G	0.118582	6.49638	0.110541	1
19205	Ptbp1	polypyrimidine tract binding protein 1	-0.0950307	5.67853	0.110575	1
18003	Nedd9	neural precursor cell expressed, developmentally down-regulated gene 9	-0.138573	4.42553	0.110629	1
22169	Cmpk2	cytidine monophosphate (UMP-CMP) kinase 2, mitochondrial	-0.133249	4.61256	0.110655	1
76375	Det1	de-etiolated homolog 1 (Arabidopsis)	-0.229084	2.35112	0.110697	1
14256	Flt3l	FMS-like tyrosine kinase 3 ligand	0.324022	0.581633	0.110873	1
66593	Diablo	diablo homolog (Drosophila)	0.0947675	5.1429	0.11092	1
75796	Cdyl2	chromodomain protein, Y chromosome-like 2	-0.106967	4.45068	0.110948	1
224045	Eif2b5	eukaryotic translation initiation factor 2B, subunit 5 epsilon	0.0837085	6.07422	0.111023	1
110524	Dgkq	diacylglycerol kinase, theta	0.108097	5.45899	0.111056	1
230612	Slc5a9	solute carrier family 5 (sodium/glucose cotransporter), member 9	0.119083	-3.50006	0.111102	1
19024	Ppfibp2	PTPRF interacting protein, binding protein 2 (liprin beta 2)	-0.234524	2.7575	0.111209	1
22778	Ikzf1	IKAROS family zinc finger 1	-0.273395	1.9197	0.111228	1
73259	Cib4	calcium and integrin binding family member 4	0.119093	-3.50022	0.111313	1
434218	Trim34b	tripartite motif-containing 34B	0.122087	-3.34695	0.111329	1
11833	Aqp8	aquaporin 8	0.11925	-3.50042	0.111331	1
99890	Prmt6	protein arginine N-methyltransferase 6	0.143631	4.12934	0.111365	1
238803	Zfp366	zinc finger protein 366	-0.23422	2.20247	0.111516	1
15368	Hmox1	heme oxygenase 1	-0.180559	2.66418	0.111529	1
76770	2010005H15Rik	RIKEN cDNA 2010005H15 gene	0.10547	-3.34908	0.11158	1
20498	Slc12a4	solute carrier family 12, member 4	-0.104689	4.73895	0.111738	1
73844	Ankrd45	ankyrin repeat domain 45	0.0959371	5.89956	0.111812	1
239559	A4galt	alpha 1,4-galactosyltransferase	-0.263265	0.943342	0.111957	1
65086	Lpar3	lysophosphatidic acid receptor 3	-0.314291	-0.858203	0.111969	1
212898	Dse	dermatan sulfate epimerase	-0.154336	3.49964	0.111972	1
20564	Slit3	slit homolog 3 (Drosophila)	-0.127339	6.43186	0.112016	1
14580	Gfap	glial fibrillary acidic protein	-0.158259	8.45584	0.11226	1
16195	Il6st	interleukin 6 signal transducer	-0.0865752	6.52209	0.112338	1
75858	Speer4cos	spermatogenesis associated glutamate (E)-rich protein 4C, opposite strand transcript	-0.110393	-3.39697	0.112549	1
73936	Ccdc175	coiled-coil domain containing 175	0.118895	-3.44747	0.112661	1
668210	Gm9047	predicted gene 9047	-0.104449	-3.34906	0.112665	1
21802	Tgfa	transforming growth factor alpha	-0.0963598	5.53699	0.112736	1
723880	Mir540	microRNA 540	-0.107502	-3.44921	0.112736	1
75137	Rprd2	regulation of nuclear pre-mRNA domain containing 2	-0.0821817	6.2811	0.112802	1
55960	Ebag9	estrogen receptor-binding fragment-associated gene 9	-0.12432	4.20083	0.112911	1
76294	Asb5	ankyrin repeat and SOCs box-containing 5	0.306899	-0.469284	0.11316	1
12921	Crhr1	corticotropin releasing hormone receptor 1	0.161573	4.02241	0.113338	1
320202	Lefty2	left-right determination factor 2	0.233167	3.0289	0.113379	1
94352	Loxl2	lysyl oxidase-like 2	-0.234263	2.14683	0.113381	1
19309	Pygm	muscle glycogen phosphorylase	-0.192198	4.25225	0.113478	1
66818	Smim7	small integral membrane protein 7	0.0803384	6.62688	0.113654	1
74039	Nfam1	Nfat activating molecule with ITAM motif 1	-0.232384	1.54807	0.11369	1
67848	Ddx55	DEAD (Asp-Glu-Ala-Asp) box polypeptide 55	0.129055	4.52068	0.11373	1
242122	Vtcn1	V-set domain containing T cell activation inhibitor 1	0.120037	-3.50049	0.113739	1
72667	Zfp444	zinc finger protein 444	-0.104263	4.76472	0.113758	1
74435	Lrriq3	leucine-rich repeats and IQ motif containing 3	0.327698	-0.853342	0.11377	1
192232	Hps4	Hermansky-Pudlak syndrome 4 homolog (human)	0.108971	4.31647	0.113841	1
231872	Aimp2	aminoacyl tRNA synthetase complex-interacting multifunctional protein 2	0.107242	4.55608	0.113865	1
75180	4930538K18Rik	RIKEN cDNA 4930538K18 gene	0.269671	0.965104	0.113921	1
59287	Ncstn	nicastrin	0.0792294	6.27171	0.114005	1
226101	Myof	myoferlin	-0.200277	3.31394	0.114165	1
21872	Tjp1	tight junction protein 1	-0.104284	7.25008	0.114337	1
71929	Tmem123	transmembrane protein 123	-0.151949	4.16874	0.114379	1
215798	Adgrg6	adhesion G protein-coupled receptor G6	-0.299814	1.74853	0.114414	1
70163	Lypd8	LY6/PLAUR domain containing 8	-0.300919	-3.13032	0.114455	1
78816	Gmip	Gem-interacting protein	0.111469	5.1403	0.11446	1
56193	Plek	pleckstrin	-0.161107	3.76375	0.11452	1
238057	Gdf7	growth differentiation factor 7	-0.20804	-2.55234	0.114551	1
381651	Gm1045	predicted gene 1045	-0.199404	-3.30377	0.11467	1
259300	Ehd2	EH-domain containing 2	-0.146348	3.45745	0.114763	1
80284	Smim12	small integral membrane protein 12	0.122091	4.45978	0.114795	1
108737	Oxsr1	oxidative-stress responsive 1	0.0847645	6.20083	0.11485	1
72549	Reep4	receptor accessory protein 4	-0.270929	1.54489	0.114898	1
75255	4930562F07Rik	RIKEN cDNA 4930562F07 gene	-0.101142	-3.39777	0.114911	1
208884	Zdhhc9	zinc finger, DHHC domain containing 9	-0.091991	6.06221	0.115006	1
104910	Slc25a47	solute carrier family 25, member 47	0.228947	1.45673	0.115011	1
72647	2700089I24Rik	RIKEN cDNA 2700089I24 gene	0.119697	-3.39738	0.115028	1
74174	Gtsf1	gametocyte specific factor 1	0.113635	-3.50156	0.115116	1
13998	Fgd6	FYVE, RhoGEF and PH domain containing 6	-0.105692	4.72994	0.115124	1
28105	Trim36	tripartite motif-containing 36	-0.148337	3.84723	0.115188	1
56012	Pgam2	phosphoglycerate mutase 2	0.347249	1.75974	0.115246	1
109978	Art4	ADP-ribosyltransferase 4	-0.192897	-2.97122	0.115259	1
16004	Igf2r	insulin-like growth factor 2 receptor	-0.0825529	6.32361	0.115477	1
277898	Slc15a5	solute carrier family 15, member 5	0.234243	-2.55188	0.115508	1
12978	Csf1r	colony stimulating factor 1 receptor	-0.101485	6.34326	0.115681	1
66730	4921531C22Rik	RIKEN cDNA 4921531C22 gene	-0.249944	0.934526	0.115833	1
13819	Epas1	endothelial PAS domain protein 1	-0.112556	6.92028	0.115883	1
76486	Ly6k	lymphocyte antigen 6 complex, locus K	0.0823178	-2.82848	0.11589	1
330998	Ankrd34c	ankyrin repeat domain 34C	0.326514	0.622539	0.115894	1
67126	Atp5e	ATP synthase, H+ transporting, mitochondrial F1 complex, epsilon subunit	0.0873876	5.77862	0.116013	1
100216533	Snord55	small nucleolar RNA, C/D box 55	0.119495	-3.55515	0.116042	1
15417	Hoxb9	homeobox B9	0.119495	-3.55515	0.116042	1
22408	Wnt1	wingless-type MMTV integration site family, member 1	0.119495	-3.55515	0.116042	1
381485	Trim55	tripartite motif-containing 55	0.119495	-3.55515	0.116042	1
387220	Mir27a	microRNA 27a	0.119495	-3.55515	0.116042	1
77058	Ccdc183	coiled-coil domain containing 183	0.119495	-3.55515	0.116042	1
78457	1700054A03Rik	RIKEN cDNA 1700054A03 gene	0.119495	-3.55515	0.116042	1
83563	Usp26	ubiquitin specific peptidase 26	0.119495	-3.55515	0.116042	1
329831	Fam166b	family with sequence similarity 166, member B	0.297069	-0.127012	0.116056	1
21976	Top3b	topoisomerase (DNA) III beta	0.103132	5.07394	0.11607	1
73435	Tex35	testis expressed 35	0.28496	-2.83023	0.116079	1
72958	Zfp493	zinc finger protein 493	-0.248914	2.4014	0.116087	1
12659	Ovgp1	oviductal glycoprotein 1	0.215973	2.54085	0.116137	1
66717	Ccdc96	coiled-coil domain containing 96	-0.258071	2.30894	0.116299	1
330790	Hapln4	hyaluronan and proteoglycan link protein 4	0.259844	5.96399	0.116339	1
74237	Tubgcp2	tubulin, gamma complex associated protein 2	0.100174	5.7721	0.116447	1
76551	Ccdc6	coiled-coil domain containing 6	-0.102767	6.48293	0.116492	1
93888	Pcdhb17	protocadherin beta 17	0.110783	4.51954	0.116627	1
16832	Ldhb	lactate dehydrogenase B	0.106891	7.29883	0.116728	1
217154	Stac2	SH3 and cysteine rich domain 2	0.175147	5.58362	0.116761	1
103172	Chchd10	coiled-coil-helix-coiled-coil-helix domain containing 10	-0.152425	5.45057	0.116875	1
433315	Gm13749	predicted gene 13749	0.306296	-2.55723	0.116917	1
231946	Fam221a	family with sequence similarity 221, member A	0.242083	0.697756	0.116995	1
50708	Hist1h1c	histone cluster 1, H1c	-0.247156	3.50743	0.11704	1
237891	Gas2l2	growth arrest-specific 2 like 2	0.272452	0.247949	0.117276	1
69660	Tmbim1	transmembrane BAX inhibitor motif containing 1	-0.178655	4.19765	0.117355	1
27060	Tcirg1	T cell, immune regulator 1, ATPase, H+ transporting, lysosomal V0 protein A3	0.168474	3.56702	0.117356	1
171388	Bnipl	BCL2/adenovirus E1B 19kD interacting protein like	0.194834	-2.97107	0.11737	1
100038591	F420014N23Rik	RIKEN cDNA F420014N23 gene	-0.324013	-1.33519	0.117419	1
670558	H60c	histocompatibility 60c	-0.169579	-3.39782	0.11742	1
71242	Spata24	spermatogenesis associated 24	-0.228701	1.73566	0.117523	1
18710	Pik3r3	phosphatidylinositol 3 kinase, regulatory subunit, polypeptide 3 (p55)	-0.104267	6.31595	0.11754	1
17292	Mesp1	mesoderm posterior 1	-0.26087	-2.76843	0.117687	1
102747	Lrrc49	leucine rich repeat containing 49	0.0766561	6.07174	0.117751	1
80721	Slc19a3	solute carrier family 19, member 3	0.279598	1.58834	0.117914	1
19661	Rbp3	retinol binding protein 3, interstitial	0.011243	-1.61763	0.117931	1
66913	Kdelr2	KDEL (Lys-Asp-Glu-Leu) endoplasmic reticulum protein retention receptor 2	-0.101096	5.06405	0.117971	1
100217417	Snora34	small nucleolar RNA, H/ACA box 34	-0.335283	-1.9721	0.117971	1
24058	Sigirr	single immunoglobulin and toll-interleukin 1 receptor (TIR) domain	0.278521	0.305867	0.118035	1
78774	Cfap61	cilia and flagella associated protein 61	-0.291849	-0.214575	0.118077	1
723935	Mir381	microRNA 381	-0.102538	-3.25568	0.118121	1
268465	Eme1	essential meiotic endonuclease 1 homolog 1 (S. pombe)	-0.27181	0.396703	0.11814	1
56176	Pigp	phosphatidylinositol glycan anchor biosynthesis, class P	0.119381	3.86936	0.118219	1
75210	Prr3	proline-rich polypeptide 3	0.0882593	5.13847	0.118265	1
67332	Snrpd3	small nuclear ribonucleoprotein D3	0.120594	5.38227	0.118271	1
320315	A330048O09Rik	RIKEN cDNA A330048O09 gene	0.330939	0.0501978	0.11833	1
15442	Hpse	heparanase	-0.316211	0.229324	0.118348	1
67099	Mettl21a	methyltransferase like 21A	-0.162181	3.2184	0.118446	1
100503530	Gm11351	predicted gene 11351	-0.139544	-3.45112	0.118499	1
225339	Ammecr1l	AMME chromosomal region gene 1-like	-0.0789735	5.99691	0.118579	1
380863	Tmem171	transmembrane protein 171	0.237285	-1.2622	0.118632	1
22626	Slc23a3	solute carrier family 23 (nucleobase transporters), member 3	-0.096321	-2.09898	0.118636	1
333424	A4gnt	alpha-1,4-N-acetylglucosaminyltransferase	-0.192305	-2.63842	0.118664	1
622070	Gm15133	predicted gene 15133	-0.0986098	-3.30246	0.118684	1
329093	Cpa6	carboxypeptidase A6	0.313417	-1.61446	0.118714	1
71000	4931440J10Rik	RIKEN cDNA 4931440J10 gene	0.262782	-2.14525	0.118893	1
19039	Lgals3bp	lectin, galactoside-binding, soluble, 3 binding protein	-0.171558	3.55445	0.118911	1
14130	Fcgr2b	Fc receptor, IgG, low affinity IIb	-0.253661	1.19851	0.118922	1
338351	Akap17b	A kinase (PRKA) anchor protein 17B	0.107091	4.66266	0.118958	1
68865	Arv1	ARV1 homolog (yeast)	0.170041	2.7023	0.118966	1
100043232	3110099E03Rik	RIKEN cDNA 3110099E03 gene	0.307149	-2.55997	0.119142	1
11364	Acadm	acyl-Coenzyme A dehydrogenase, medium chain	-0.103854	4.85771	0.119157	1
56409	Nudt3	nudix (nucleotide diphosphate linked moiety X)-type motif 3	0.147825	8.01826	0.119304	1
214552	Cep164	centrosomal protein 164	0.116697	4.63252	0.119321	1
668173	Pex10	peroxisomal biogenesis factor 10	0.15534	3.28636	0.119502	1
67011	Mettl6	methyltransferase like 6	0.126915	4.00795	0.119556	1
51811	Clec4f	C-type lectin domain family 4, member f	-0.108208	-3.44894	0.119568	1
230904	Fbxo2	F-box protein 2	-0.133456	5.23481	0.119574	1
236266	Alms1	Alstrom syndrome 1	-0.111464	4.34976	0.119596	1
22030	Traf2	TNF receptor-associated factor 2	-0.133119	3.6568	0.119622	1
69123	Eci3	enoyl-Coenzyme A delta isomerase 3	-0.336812	-2.4762	0.119628	1
100504421	2900076A07Rik	RIKEN cDNA 2900076A07 gene	0.248685	1.81299	0.119658	1
170722	Nxf7	nuclear RNA export factor 7	0.105182	-3.30228	0.119904	1
170833	Hook2	hook homolog 2 (Drosophila)	0.106509	4.38415	0.119906	1
223696	Tomm22	translocase of outer mitochondrial membrane 22 homolog (yeast)	0.0859676	5.70906	0.120076	1
74761	Mxra8	matrix-remodelling associated 8	-0.189107	3.20278	0.120211	1
21331	T2	brachyury 2	-0.308527	0.240712	0.120218	1
67343	Tex43	testis expressed 43	-0.153415	-3.44856	0.120388	1
620235	Siglec15	sialic acid binding Ig-like lectin 15	-0.11363	-3.44868	0.120418	1
13837	Epha3	Eph receptor A3	0.106747	4.72016	0.120486	1
12740	Cldn4	claudin 4	-0.107507	-3.50184	0.120507	1
68193	Rpl24	ribosomal protein L24	0.267623	0.172375	0.120581	1
16592	Fabp5	fatty acid binding protein 5, epidermal	0.106349	7.30554	0.120606	1
100043813	Rps27rt	ribosomal protein S27, retrogene	0.339673	-1.62922	0.120622	1
11622	Ahr	aryl-hydrocarbon receptor	-0.208167	3.90944	0.120663	1
212706	N4bp3	NEDD4 binding protein 3	-0.17396	3.85531	0.120686	1
56212	Rhog	ras homolog gene family, member G	-0.152626	3.78847	0.120716	1
406219	Krt83	keratin 83	0.31632	-1.50327	0.120722	1
21941	Tnfrsf8	tumor necrosis factor receptor superfamily, member 8	0.315586	-0.910109	0.120755	1
66821	Bcs1l	BCS1-like (yeast)	0.118122	4.1025	0.12079	1
170458	Gpha2	glycoprotein hormone alpha 2	-0.112892	-3.5011	0.120823	1
76383	1700012L04Rik	RIKEN cDNA 1700012L04 gene	-0.112892	-3.5011	0.120823	1
237887	Slfn10-ps	schlafen 10, pseudogene	0.277589	-2.44675	0.120828	1
12972	Cryz	crystallin, zeta	-0.139804	3.7856	0.120831	1
381045	Ccdc58	coiled-coil domain containing 58	-0.168528	2.55081	0.120835	1
74673	Spdye4a	speedy/RINGO cell cycle regulator family, member E4A	-0.112889	-3.50116	0.121022	1
735265	Mir703	microRNA 703	0.229387	1.15403	0.12105	1
723924	Mir218-2	microRNA 218-2	-0.0974031	-3.30225	0.121124	1
19942	Rpl27	ribosomal protein L27	0.252742	0.36898	0.121132	1
94226	S1pr5	sphingosine-1-phosphate receptor 5	0.185752	3.27912	0.121144	1
225152	Gjd4	gap junction protein, delta 4	0.211477	-3.1674	0.121201	1
14663	Glycam1	glycosylation dependent cell adhesion molecule 1	-0.349805	-1.63141	0.121202	1
207818	Smagp	small cell adhesion glycoprotein	-0.28006	-0.00570185	0.121233	1
245884	Fam71f2	family with sequence similarity 71, member F2	0.311549	-0.526994	0.12133	1
12873	Cpa3	carboxypeptidase A3, mast cell	-0.466312	-1.83392	0.121392	1
18175	Nrap	nebulin-related anchoring protein	-0.295765	-0.369425	0.121412	1
380660	Acss3	acyl-CoA synthetase short-chain family member 3	-0.335668	0.0431294	0.121493	1
331461	Il1rapl1	interleukin 1 receptor accessory protein-like 1	0.206582	2.43464	0.121524	1
414125	F830002L21Rik	RIKEN cDNA F830002L21 gene	-0.141978	-3.50388	0.121554	1
67717	Lipf	lipase, gastric	-0.141978	-3.50388	0.121554	1
257882	Olfr1344	olfactory receptor 1344	0.302629	-0.956966	0.121566	1
69754	Fbxo7	F-box protein 7	0.13422	4.11106	0.121584	1
213539	Bag2	BCL2-associated athanogene 2	-0.137177	3.52859	0.121584	1
269637	Cnpy1	canopy 1 homolog (zebrafish)	-0.274069	-3.05126	0.121638	1
73331	1700034P13Rik	RIKEN cDNA 1700034P13 gene	-0.0990812	-2.96846	0.121641	1
211961	Asxl3	additional sex combs like 3 (Drosophila)	0.100372	5.55502	0.121674	1
19249	Ptpn13	protein tyrosine phosphatase, non-receptor type 13	-0.12362	4.68131	0.121702	1
98267	Stk17b	serine/threonine kinase 17b (apoptosis-inducing)	-0.173344	2.83556	0.121811	1
14710	Gngt2	guanine nucleotide binding protein (G protein), gamma transducing activity polypeptide 2	-0.315981	-0.0373504	0.12187	1
66066	Gng11	guanine nucleotide binding protein (G protein), gamma 11	-0.24355	2.53348	0.121886	1
67186	Rplp2	ribosomal protein, large P2	0.151366	5.24859	0.122064	1
404634	H2afy2	H2A histone family, member Y2	0.0889461	5.61362	0.122156	1
226139	Cox15	cytochrome c oxidase assembly protein 15	-0.100443	5.08433	0.122224	1
633395	Gm10548	ribosomal protein L29 pseudogene	0.304913	0.802119	0.122304	1
98452	Celrr	cerebellum expressed regulatory RNA	0.257737	0.907025	0.122312	1
83945	Dnaja3	DnaJ (Hsp40) homolog, subfamily A, member 3	-0.0916651	5.86732	0.122346	1
231712	Trafd1	TRAF type zinc finger domain containing 1	0.0753759	6.14047	0.122478	1
100042679	Gm16386	zinc finger protein 946 pseudogene	0.12978	3.91535	0.122533	1
79565	Wbscr27	Williams Beuren syndrome chromosome region 27 (human)	0.180755	2.65143	0.122556	1
21400	Tcea2	transcription elongation factor A (SII), 2	0.118669	4.27674	0.122578	1
227717	Qrfp	pyroglutamylated RFamide peptide	0.105952	-3.44921	0.122635	1
73473	Iws1	IWS1 homolog (S. cerevisiae)	0.0960904	6.36537	0.122661	1
66257	Nicn1	nicolin 1	0.0868338	6.63058	0.122671	1
320604	Ccdc169	coiled-coil domain containing 169	0.336609	-1.84644	0.12278	1
11287	Pzp	pregnancy zone protein	-0.113703	-3.5013	0.122787	1
219131	Phf11a	PHD finger protein 11A	-0.113703	-3.5013	0.122787	1
403183	Mettl21e	methyltransferase like 21E	-0.113703	-3.5013	0.122787	1
474332	Dnm3os	dynamin 3, opposite strand	-0.345357	-1.61455	0.122861	1
19266	Ptprd	protein tyrosine phosphatase, receptor type, D	0.11148	8.13557	0.122877	1
68790	Fendrr	Foxf1 adjacent non-coding developmental regulatory RNA	0.302315	-0.28644	0.122882	1
70729	Nos1ap	nitric oxide synthase 1 (neuronal) adaptor protein	0.110974	6.21272	0.122904	1
619597	Gm6086	predicted gene 6086	0.160909	-3.39912	0.122989	1
71323	Rassf8	Ras association (RalGDS/AF-6) domain family (N-terminal) member 8	-0.187317	3.13541	0.123034	1
18633	Pex16	peroxisomal biogenesis factor 16	0.12736	4.24332	0.123043	1
66765	4933411K16Rik	RIKEN cDNA 4933411K16 gene	-0.364018	-1.03827	0.123058	1
71319	4933439K11Rik	RIKEN cDNA 4933439K11 gene	-0.337001	-2.90062	0.12306	1
238875	Gapt	Grb2-binding adaptor, transmembrane	-0.108254	-3.50156	0.123159	1
71122	4933408N05Rik	RIKEN cDNA 4933408N05 gene	-0.108254	-3.50156	0.123159	1
66531	Cmc2	COX assembly mitochondrial protein 2	-0.183304	2.59634	0.123187	1
77041	Arsk	arylsulfatase K	-0.155143	3.24895	0.123298	1
[truncated: 17,740 more rows]
