# Supplementary material for: RBM3 promotes neurogenesis in a niche-dependent manner via IMP2-IGF2 signaling pathway after hypoxic-ischemic brain injury
Source: Nat Commun. 2019 Sep 4;10:3983. doi: 10.1038/s41467-019-11870-x (PMC6726629; doi:10.1038/s41467-019-11870-x)
Supplement: Supplementary file 7 — Supplementary Dataset 3 [file 41467_2019_11870_MOESM7_ESM.xlsx]

## Sheet: Filtered
Supplementary Data 3. Differentially expressed genes (DEGs) in RBM3 KO hippocampi from adult mice compared to WT
Cutoff: |log2FC|>0.26; log2A>3.32; P.Value<0.05			FC: fold change; A: average counts per million (average CPM); P.Value: unadjusted P. Value;adj.P.Val: adjusted P.value
Downreglated genes, ranked by log2FC
EntrezID	Symbol	GeneName	log2FC	log2A	P.Value	adj.P.Val
22139	Ttr	transthyretin	-1.30208	7.90667	0.0223862	0.755971
19652	Rbm3	RNA binding motif protein 3	-1.14826	3.94638	1.23778e-18	2.46132e-14
13813	Eomes	eomesodermin homolog (Xenopus laevis)	-0.98598	3.57298	0.000643686	0.255994
75426	Igfbpl1	insulin-like growth factor binding protein-like 1	-0.778997	6.18311	0.00040685	0.203
18606	Enpp2	ectonucleotide pyrophosphatase/phosphodiesterase 2	-0.749601	7.72447	0.0132887	0.728429
22771	Zic1	zinc finger protein of the cerebellum 1	-0.667509	4.22588	0.00308598	0.467426
209837	Slc38a5	solute carrier family 38, member 5	-0.639301	3.95307	1.02787e-06	0.00510978
243755	Slc13a4	solute carrier family 13 (sodium/sulfate symporters), member 4	-0.629782	3.68166	0.017222	0.745945
12404	Cbln1	cerebellin 1 precursor protein	-0.601449	4.27682	1.13047e-09	1.12397e-05
13507	Dsc3	desmocollin 3	-0.528066	3.86316	9.46927e-06	0.0376593
633640	Gm7120	predicted gene 7120	-0.479644	3.85485	0.00246896	0.433538
244653	Hydin	HYDIN, axonemal central pair apparatus protein	-0.470307	3.54141	0.00338143	0.480284
16591	Kl	klotho	-0.447196	4.3136	0.0234281	0.762466
11421	Ace	angiotensin I converting enzyme (peptidyl-dipeptidase A) 1	-0.436668	4.30635	0.00393587	0.499826
330355	Dnah6	dynein, axonemal, heavy chain 6	-0.429342	3.72101	0.0202553	0.745945
16002	Igf2	insulin-like growth factor 2	-0.398869	7.31426	0.0257253	0.790688
68178	Cgnl1	cingulin-like 1	-0.374039	4.59273	0.000335467	0.196199
105670	Rcbtb2	regulator of chromosome condensation (RCC1) and BTB (POZ) domain containing protein 2	-0.357004	5.739	0.00826744	0.63549
16772	Lama1	laminin, alpha 1	-0.351717	3.7342	0.00892447	0.637066
12306	Anxa2	annexin A2	-0.335544	4.35234	0.00440219	0.527814
270097	Vat1l	vesicle amine transport protein 1 homolog-like (T. californica)	-0.333161	6.1056	7.94235e-05	0.0987085
11989	Slc7a3	solute carrier family 7 (cationic amino acid transporter, y+ system), member 3	-0.328014	3.70668	0.0235368	0.763507
108058	Camk2d	calcium/calmodulin-dependent protein kinase II, delta	-0.320941	5.95088	0.000226866	0.167083
18115	Nnt	nicotinamide nucleotide transhydrogenase	-0.316193	4.885	0.00776876	0.621703
12822	Col18a1	collagen, type XVIII, alpha 1	-0.312918	4.41675	0.0438209	0.870508
21677	Tead2	TEA domain family member 2	-0.311966	3.64001	0.0478735	0.880756
241324	Crb2	crumbs family member 2	-0.310058	3.63227	0.00549829	0.578484
18230	Nxn	nucleoredoxin	-0.302351	3.94477	0.00586015	0.593458
13032	Ctsc	cathepsin C	-0.292672	3.47743	0.00475139	0.545544
269437	Plch1	phospholipase C, eta 1	-0.287092	3.9452	0.00916454	0.637066
15360	Hmgcs2	3-hydroxy-3-methylglutaryl-Coenzyme A synthase 2	-0.285746	4.4004	0.0039966	0.499826
18214	Ddr2	discoidin domain receptor family, member 2	-0.280043	4.51617	0.022749	0.758391
226777	C130074G19Rik	RIKEN cDNA C130074G19 gene	-0.273351	4.30858	0.0233728	0.761914
16852	Lgals1	lectin, galactose binding, soluble 1	-0.271412	3.6536	0.0260002	0.794088
83453	Chrdl1	chordin-like 1	-0.269308	3.40894	0.021246	0.745945
68743	Anln	anillin, actin binding protein	-0.269249	4.9349	0.000804363	0.2877
70574	Cpm	carboxypeptidase M	-0.26713	3.76208	0.00703191	0.613509
12505	Cd44	CD44 antigen	-0.265692	3.42637	0.0327005	0.819968
Upregulated genes, ranked by log2FC
EntrezID	Symbol	GeneName	log2FC	log2A	P.Value	adj.P.Val
11504	Adamts1	a disintegrin-like and metallopeptidase (reprolysin type) with thrombospondin type 1 motif, 1	0.264993	4.65866	0.00887959	0.637066
381157	Greb1l	growth regulation by estrogen in breast cancer-like	0.265506	4.08633	0.00452475	0.529262
328643	Vwa5b2	von Willebrand factor A domain containing 5B2	0.265707	4.61841	0.00558235	0.581179
16322	Inha	inhibin alpha	0.272558	4.44965	0.00247018	0.433538
20530	Slc31a2	solute carrier family 31, member 2	0.273035	3.34958	0.00836119	0.635689
238330	Irf2bpl	interferon regulatory factor 2 binding protein-like	0.273583	6.29516	0.0120863	0.703236
329078	Emx2os	Emx2 opposite strand/antisense transcript (non-protein coding)	0.274699	3.55415	0.0162194	0.745945
27981	Rsrp1	arginine/serine rich protein 1	0.275862	6.7537	0.000859104	0.2877
230936	Phf13	PHD finger protein 13	0.276995	4.58627	0.00228969	0.431355
116914	Slc19a2	solute carrier family 19 (thiamine transporter), member 2	0.282608	4.1167	0.00370998	0.495121
170770	Bbc3	BCL2 binding component 3	0.286722	3.46722	0.04474	0.876348
224019	Tmem191c	transmembrane protein 191C	0.291634	4.77989	0.00122544	0.362317
226359	C1ql2	complement component 1, q subcomponent-like 2	0.291982	5.00372	0.0197467	0.745945
17119	Mxd1	MAX dimerization protein 1	0.2921	4.57705	0.000209377	0.160133
53412	Ppp1r3c	protein phosphatase 1, regulatory (inhibitor) subunit 3C	0.29515	5.44068	0.00259721	0.43621
18030	Nfil3	nuclear factor, interleukin 3, regulated	0.296402	3.84454	0.0188825	0.745945
241764	L3mbtl1	l(3)mbt-like (Drosophila)	0.2986	3.52422	0.0497675	0.880756
111368	Prn	prion protein gene complex	0.298868	3.3639	0.00823404	0.63549
237400	Mex3d	mex3 homolog D (C. elegans)	0.300685	5.17872	0.000138794	0.125579
68750	Rreb1	ras responsive element binding protein 1	0.301993	6.23712	0.0031767	0.471408
110962	Mbd6	methyl-CpG binding domain protein 6	0.302448	5.16567	0.00165958	0.388244
67067	Romo1	reactive oxygen species modulator 1	0.302975	4.44317	0.0327279	0.819968
67109	Zfp787	zinc finger protein 787	0.306006	3.49746	0.0016364	0.388244
23921	Sh2b2	SH2B adaptor protein 2	0.306216	3.78712	0.00783189	0.621703
20190	Ryr1	ryanodine receptor 1, skeletal muscle	0.314043	4.81214	0.000123501	0.122791
22715	Zfp57	zinc finger protein 57	0.315674	6.18595	0.000803279	0.2877
231070	Insig1	insulin induced gene 1	0.316994	5.63089	0.000206701	0.160133
12153	Bmp1	bone morphogenetic protein 1	0.323056	5.8353	1.98512e-07	0.0013158
21886	Tle2	transducin-like enhancer of split 2, homolog of Drosophila E(spl)	0.323247	4.50267	7.00524e-05	0.0940023
78177	Ninl	ninein-like	0.32435	3.82976	0.00613956	0.593458
27387	Sh2d3c	SH2 domain containing 3C	0.325868	4.56994	8.94458e-05	0.104625
12982	Csf2ra	colony stimulating factor 2 receptor, alpha, low-affinity (granulocyte-macrophage)	0.330224	3.84282	0.00147148	0.376924
104479	Ccdc117	coiled-coil domain containing 117	0.331253	4.42953	0.0497457	0.880756
16476	Jun	jun proto-oncogene	0.340812	6.33314	3.39288e-05	0.0749638
16478	Jund	jun D proto-oncogene	0.344589	5.50902	0.00347145	0.486602
52118	Pvr	poliovirus receptor	0.347814	3.35049	0.00145564	0.376924
93885	Pcdhb14	protocadherin beta 14	0.34973	3.41722	0.00219538	0.431355
239096	Cdh24	cadherin-like 24	0.353901	3.78031	4.43506e-05	0.0881913
13388	Dll1	delta-like 1 (Drosophila)	0.35917	4.34545	0.00055225	0.228781
236285	Lancl3	LanC lantibiotic synthetase component C-like 3 (bacterial)	0.363499	3.50902	0.000247316	0.175638
192236	Hps1	Hermansky-Pudlak syndrome 1 homolog (human)	0.364881	3.38977	0.0150154	0.745945
620695	Gm13889	predicted gene 13889	0.368189	3.77988	0.00395845	0.499826
18142	Npas1	neuronal PAS domain protein 1	0.375453	3.96021	0.0004267	0.203
18124	Nr4a3	nuclear receptor subfamily 4, group A, member 3	0.383224	6.08871	7.09094e-05	0.0940023
67445	C1qtnf4	C1q and tumor necrosis factor related protein 4	0.386086	4.98185	0.0241586	0.776082
12236	Bub1b	budding uninhibited by benzimidazoles 1 homolog, beta (S. cerevisiae)	0.387728	3.61438	0.0132555	0.728429
195434	Utp14b	UTP14, U3 small nucleolar ribonucleoprotein, homolog B (yeast)	0.387878	3.98639	0.010149	0.65133
16835	Ldlr	low density lipoprotein receptor	0.407309	4.97234	0.0028909	0.454547
232440	H2afj	H2A histone family, member J	0.410345	4.26981	5.46639e-05	0.0940023
74747	Ddit4	DNA-damage-inducible transcript 4	0.417831	5.90688	1.48283e-05	0.0491436
15122	Hba-a1	hemoglobin alpha, adult chain 1	0.422182	4.65862	0.0213843	0.745945
110257	Hba-a2	hemoglobin alpha, adult chain 2	0.422182	4.65862	0.0213789	0.745945
13653	Egr1	early growth response 1	0.430231	6.61087	0.0187311	0.745945
26908	Eif2s3y	eukaryotic translation initiation factor 2, subunit 3, structural gene Y-linked	0.436048	5.50764	0.000112157	0.122791
240726	Slco5a1	solute carrier organic anion transporter family, member 5A1	0.438215	4.9672	0.000438863	0.203
432763	Prr7	proline rich 7 (synaptic)	0.471564	3.97904	0.0333371	0.819968
17691	Sik1	salt inducible kinase 1	0.488606	4.97681	0.00555772	0.581179
19252	Dusp1	dual specificity phosphatase 1	0.501764	3.77188	0.0159598	0.745945
30052	Pcsk1n	proprotein convertase subtilisin/kexin type 1 inhibitor	0.520739	6.50137	0.0150277	0.745945
23796	Aplnr	apelin receptor	0.557935	4.65281	0.00615867	0.593458
15370	Nr4a1	nuclear receptor subfamily 4, group A, member 1	0.559423	5.58383	0.00074617	0.279955
16477	Junb	jun B proto-oncogene	0.68837	4.64253	0.000397429	0.203
11838	Arc	activity regulated cytoskeletal-associated protein	0.972493	6.6805	0.000439735	0.203
14281	Fos	FBJ osteosarcoma oncogene	1.17751	3.73994	0.000535087	0.226387

## Sheet: Full dataset
Ranked by adj.P.Val
EntrezID	Symbol	GeneName	log2FC	log2A	P.Value	adj.P.Val
19652	Rbm3	RNA binding motif protein 3	-1.14826	3.94638	1.23778e-18	2.46132e-14
12404	Cbln1	cerebellin 1 precursor protein	-0.601449	4.27682	1.13047e-09	1.12397e-05
12153	Bmp1	bone morphogenetic protein 1	0.323056	5.8353	1.98512e-07	0.0013158
209837	Slc38a5	solute carrier family 38, member 5	-0.639301	3.95307	1.02787e-06	0.00510978
13507	Dsc3	desmocollin 3	-0.528066	3.86316	9.46927e-06	0.0376593
74747	Ddit4	DNA-damage-inducible transcript 4	0.417831	5.90688	1.48283e-05	0.0491436
20963	Syk	spleen tyrosine kinase	-0.490205	3.11064	2.16992e-05	0.0616414
12509	Cd59a	CD59a antigen	-0.802757	1.70828	2.90205e-05	0.072134
16476	Jun	jun proto-oncogene	0.340812	6.33314	3.39288e-05	0.0749638
239096	Cdh24	cadherin-like 24	0.353901	3.78031	4.43506e-05	0.0881913
232440	H2afj	H2A histone family, member J	0.410345	4.26981	5.46639e-05	0.0940023
12737	Cldn1	claudin 1	-0.602634	2.64564	5.86931e-05	0.0940023
85030	Tnfrsf25	tumor necrosis factor receptor superfamily, member 25	0.675341	2.45597	6.27959e-05	0.0940023
21886	Tle2	transducin-like enhancer of split 2, homolog of Drosophila E(spl)	0.323247	4.50267	7.00524e-05	0.0940023
18124	Nr4a3	nuclear receptor subfamily 4, group A, member 3	0.383224	6.08871	7.09094e-05	0.0940023
270097	Vat1l	vesicle amine transport protein 1 homolog-like (T. californica)	-0.333161	6.1056	7.94235e-05	0.0987085
27387	Sh2d3c	SH2 domain containing 3C	0.325868	4.56994	8.94458e-05	0.104625
26908	Eif2s3y	eukaryotic translation initiation factor 2, subunit 3, structural gene Y-linked	0.436048	5.50764	0.000112157	0.122791
381546	Ccdc24	coiled-coil domain containing 24	-0.755054	1.97332	0.000123392	0.122791
20190	Ryr1	ryanodine receptor 1, skeletal muscle	0.314043	4.81214	0.000123501	0.122791
237400	Mex3d	mex3 homolog D (C. elegans)	0.300685	5.17872	0.000138794	0.125579
18014	Neurog1	neurogenin 1	-0.590194	-2.7741	0.000139935	0.125579
231861	Tnrc18	trinucleotide repeat containing 18	0.240138	7.24681	0.000145251	0.125579
667118	Zbed6	zinc finger, BED type containing 6	0.219371	6.15382	0.000203753	0.160133
231070	Insig1	insulin induced gene 1	0.316994	5.63089	0.000206701	0.160133
17119	Mxd1	MAX dimerization protein 1	0.2921	4.57705	0.000209377	0.160133
108058	Camk2d	calcium/calmodulin-dependent protein kinase II, delta	-0.320941	5.95088	0.000226866	0.167083
236285	Lancl3	LanC lantibiotic synthetase component C-like 3 (bacterial)	0.363499	3.50902	0.000247316	0.175638
50779	Rgs6	regulator of G-protein signaling 6	-0.376501	3.32062	0.000293304	0.193018
71693	Colec11	collectin sub-family member 11	0.806943	-0.954795	0.000304607	0.193018
13106	Cyp2e1	cytochrome P450, family 2, subfamily e, polypeptide 1	0.694066	-2.61475	0.000306225	0.193018
331046	Tgm4	transglutaminase 4 (prostate)	0.776175	-0.96998	0.000310615	0.193018
21419	Tfap2b	transcription factor AP-2 beta	-0.810533	-1.59332	0.00032872	0.196199
68178	Cgnl1	cingulin-like 1	-0.374039	4.59273	0.000335467	0.196199
76507	Aoc1	amine oxidase, copper-containing 1	-0.62105	-2.32523	0.000363359	0.201172
227120	Plcl1	phospholipase C-like 1	-0.211152	5.02883	0.000364203	0.201172
16477	Junb	jun B proto-oncogene	0.68837	4.64253	0.000397429	0.203
75426	Igfbpl1	insulin-like growth factor binding protein-like 1	-0.778997	6.18311	0.00040685	0.203
18142	Npas1	neuronal PAS domain protein 1	0.375453	3.96021	0.0004267	0.203
74580	Pyroxd2	pyridine nucleotide-disulphide oxidoreductase domain 2	-0.835887	2.17878	0.000437201	0.203
240726	Slco5a1	solute carrier organic anion transporter family, member 5A1	0.438215	4.9672	0.000438863	0.203
11838	Arc	activity regulated cytoskeletal-associated protein	0.972493	6.6805	0.000439735	0.203
13845	Ephb3	Eph receptor B3	0.26119	4.62176	0.000451743	0.203
330166	Miat	myocardial infarction associated transcript (non-protein coding)	0.254702	9.54981	0.000453702	0.203
98558	Mael	maelstrom homolog (Drosophila)	-0.540455	-2.90979	0.000459391	0.203
723825	Mir103-2	microRNA 103-2	0.483185	-3.0266	0.000503673	0.217729
14281	Fos	FBJ osteosarcoma oncogene	1.17751	3.73994	0.000535087	0.226387
13388	Dll1	delta-like 1 (Drosophila)	0.35917	4.34545	0.00055225	0.228781
50786	Hs6st2	heparan sulfate 6-O-sulfotransferase 2	-0.215968	6.04613	0.000609719	0.247434
13813	Eomes	eomesodermin homolog (Xenopus laevis)	-0.98598	3.57298	0.000643686	0.255994
436583	Snora74a	small nucleolar RNA, H/ACA box 74A	0.420185	-2.7453	0.000739739	0.279955
58887	Repin1	replication initiator 1	0.217465	4.65364	0.000745966	0.279955
15370	Nr4a1	nuclear receptor subfamily 4, group A, member 1	0.559423	5.58383	0.00074617	0.279955
22715	Zfp57	zinc finger protein 57	0.315674	6.18595	0.000803279	0.2877
68743	Anln	anillin, actin binding protein	-0.269249	4.9349	0.000804363	0.2877
107971	Frs3	fibroblast growth factor receptor substrate 3	0.245072	4.31442	0.000821785	0.2877
237868	Sarm1	sterile alpha and HEAT/Armadillo motif containing 1	0.199872	5.95226	0.00083474	0.2877
13654	Egr2	early growth response 2	1.32439	1.81989	0.000841188	0.2877
27981	Rsrp1	arginine/serine rich protein 1	0.275862	6.7537	0.000859104	0.2877
15564	Htr5b	5-hydroxytryptamine (serotonin) receptor 5B	-0.375554	2.51582	0.000876654	0.2877
226101	Myof	myoferlin	-0.394556	3.29318	0.000882561	0.2877
24087	Tll2	tolloid-like 2	-0.665527	-0.0435593	0.00105319	0.337786
66873	Tril	TLR4 interactor with leucine-rich repeats	0.195161	6.09294	0.00113609	0.35859
30943	Prss30	protease, serine 30	-0.571461	-2.77048	0.00117062	0.362317
224019	Tmem191c	transmembrane protein 191C	0.291634	4.77989	0.00122544	0.362317
319876	Cobll1	Cobl-like 1	-0.232539	4.12942	0.00123826	0.362317
20496	Slc12a2	solute carrier family 12, member 2	-0.212018	6.39387	0.00124795	0.362317
26558	Homer3	homer homolog 3 (Drosophila)	0.177323	5.29199	0.00125095	0.362317
107934	Celsr3	cadherin, EGF LAG seven-pass G-type receptor 3 (flamingo homolog, Drosophila)	0.205654	7.61193	0.00125722	0.362317
64378	Gpr88	G-protein coupled receptor 88	-0.479188	2.5755	0.00128201	0.364003
13656	Egr4	early growth response 4	0.726342	2.98805	0.00129968	0.364003
67399	Pdlim7	PDZ and LIM domain 7	0.235405	5.021	0.00137969	0.376924
237636	Npc1l1	NPC1-like 1	0.625463	-0.54654	0.00138989	0.376924
110637	Grik4	glutamate receptor, ionotropic, kainate 4	0.224782	5.78822	0.0014193	0.376924
216850	Kdm6b	KDM1 lysine (K)-specific demethylase 6B	0.227292	6.11648	0.00142324	0.376924
52118	Pvr	poliovirus receptor	0.347814	3.35049	0.00145564	0.376924
12982	Csf2ra	colony stimulating factor 2 receptor, alpha, low-affinity (granulocyte-macrophage)	0.330224	3.84282	0.00147148	0.376924
319336	C130036L24Rik	RIKEN cDNA C130036L24 gene	0.630117	0.0545256	0.00147851	0.376924
192156	Mvd	mevalonate (diphospho) decarboxylase	0.208374	5.38993	0.00155284	0.388244
217125	Samd14	sterile alpha motif domain containing 14	0.186665	7.33924	0.00159067	0.388244
74178	Stk40	serine/threonine kinase 40	0.232004	5.06635	0.00162722	0.388244
78754	Galnt15	UDP-N-acetyl-alpha-D-galactosamine:polypeptide N-acetylgalactosaminyltransferase 15	-0.644505	1.51344	0.00163054	0.388244
67109	Zfp787	zinc finger protein 787	0.306006	3.49746	0.0016364	0.388244
71767	Tysnd1	trypsin domain containing 1	0.261104	4.10387	0.00165673	0.388244
110962	Mbd6	methyl-CpG binding domain protein 6	0.302448	5.16567	0.00165958	0.388244
231214	Cc2d2a	coiled-coil and C2 domain containing 2A	0.197062	4.94049	0.00173937	0.402178
229007	Zgpat	zinc finger, CCCH-type with G patch domain	0.202865	5.69773	0.00179965	0.411335
18488	Cntn3	contactin 3	0.245881	4.59284	0.00182676	0.412786
16392	Isl1	ISL1 transcription factor, LIM/homeodomain	-0.810263	-2.13781	0.00190864	0.416695
12984	Csf2rb2	colony stimulating factor 2 receptor, beta 2, low-affinity (granulocyte-macrophage)	0.482999	1.20812	0.00191619	0.416695
75410	Kmt2b	lysine (K)-specific methyltransferase 2B	0.167709	6.51296	0.00192194	0.416695
382105	Fbxw15	F-box and WD-40 domain protein 15	-0.353173	-3.12455	0.00192788	0.416695
241639	Fermt1	fermitin family homolog 1 (Drosophila)	-0.521023	0.182326	0.00197283	0.421825
668173	Pex10	peroxisomal biogenesis factor 10	0.263406	3.27349	0.00204992	0.431355
23882	Gadd45g	growth arrest and DNA-damage-inducible 45 gamma	0.472959	3.18337	0.00211515	0.431355
56546	Sec1	secretory blood group 1	0.465648	1.06754	0.00212423	0.431355
76299	Erp44	endoplasmic reticulum protein 44	-0.171897	5.14398	0.00212802	0.431355
26360	Angptl2	angiopoietin-like 2	-0.609167	2.76156	0.00218073	0.431355
19724	Rfx1	regulatory factor X, 1 (influences HLA class II expression)	0.2208	4.72764	0.00219011	0.431355
93885	Pcdhb14	protocadherin beta 14	0.34973	3.41722	0.00219538	0.431355
224912	Crb3	crumbs family member 3	-0.738459	-0.736668	0.00220401	0.431355
243967	Ntn5	netrin 5	0.404905	1.7608	0.00225426	0.431355
17873	Gadd45b	growth arrest and DNA-damage-inducible 45 beta	0.491136	2.59819	0.00227156	0.431355
230936	Phf13	PHD finger protein 13	0.276995	4.58627	0.00228969	0.431355
214764	Edrf1	erythroid differentiation regulatory factor 1	0.216793	5.38303	0.00230979	0.431355
224432	Scaf4	SR-related CTD-associated factor 4	0.184043	5.56057	0.00231661	0.431355
75547	Akap13	A kinase (PRKA) anchor protein 13	0.19118	6.56857	0.00232689	0.431355
319722	E330033B04Rik	RIKEN cDNA E330033B04 gene	0.463947	2.19197	0.00234279	0.431355
619310	Zfp872	zinc finger protein 872	-0.483112	-0.924263	0.00244372	0.433538
633640	Gm7120	predicted gene 7120	-0.479644	3.85485	0.00246896	0.433538
16322	Inha	inhibin alpha	0.272558	4.44965	0.00247018	0.433538
244216	Zfp771	zinc finger protein 771	0.37254	2.9796	0.00247451	0.433538
11490	Adam15	a disintegrin and metallopeptidase domain 15 (metargidin)	0.181474	6.41726	0.00247764	0.433538
18784	Pla2g5	phospholipase A2, group V	-0.725297	-0.81998	0.00248546	0.433538
74090	Paqr5	progestin and adipoQ receptor family member V	-0.616584	1.12374	0.00251148	0.434268
269615	Plch2	phospholipase C, eta 2	0.223327	6.66423	0.00253337	0.434276
53412	Ppp1r3c	protein phosphatase 1, regulatory (inhibitor) subunit 3C	0.29515	5.44068	0.00259721	0.43621
67278	Pagr1a	PAXIP1 associated glutamate rich protein 1A	0.185677	4.93109	0.00260601	0.43621
17769	Mthfr	5,10-methylenetetrahydrofolate reductase	0.194525	5.11178	0.00261046	0.43621
360213	Trim46	tripartite motif-containing 46	0.183099	6.90649	0.00265458	0.439886
68705	Gtf2f2	general transcription factor IIF, polypeptide 2	-0.23447	4.41954	0.002691	0.441427
56838	Ccl28	chemokine (C-C motif) ligand 28	-0.776344	2.74782	0.00270828	0.441427
23850	Pappa2	pappalysin 2	-0.492022	2.94843	0.00280324	0.45319
246177	Myo1g	myosin IG	-0.630089	-0.531931	0.00283699	0.454547
16533	Kcnmb1	potassium large conductance calcium-activated channel, subfamily M, beta member 1	-0.581672	0.0963765	0.00288255	0.454547
16835	Ldlr	low density lipoprotein receptor	0.407309	4.97234	0.0028909	0.454547
27049	Etv3	ets variant 3	0.184358	4.98124	0.00290306	0.454547
68521	Fam189b	family with sequence similarity 189, member B	0.198161	5.37283	0.00301822	0.467426
69908	Rab3b	RAB3B, member RAS oncogene family	-0.20093	6.18038	0.00303591	0.467426
22771	Zic1	zinc finger protein of the cerebellum 1	-0.667509	4.22588	0.00308598	0.467426
317757	Gimap5	GTPase, IMAP family member 5	-0.631189	-0.588379	0.00309752	0.467426
17263	Meg3	maternally expressed 3	0.229623	11.5385	0.00310285	0.467426
100217450	Snora47	small nucleolar RNA, H/ACA box 47	0.435519	-2.77411	0.00314782	0.470634
68750	Rreb1	ras responsive element binding protein 1	0.301993	6.23712	0.0031767	0.471408
627984	Nlrp1c-ps	NLR family, pyrin domain containing 1C, pseudogene	-0.59872	-1.45826	0.00320165	0.471591
70357	Kcnip1	Kv channel-interacting protein 1	-0.193894	4.81017	0.00322745	0.471896
74355	Smchd1	SMC hinge domain containing 1	-0.153382	6.29279	0.00327055	0.474707
57330	Gigyf1	GRB10 interacting GYF protein 1	0.185337	6.02807	0.00333802	0.477902
226245	Plekhs1	pleckstrin homology domain containing, family S member 1	-0.599107	-1.51565	0.00334062	0.477902
244653	Hydin	HYDIN, axonemal central pair apparatus protein	-0.470307	3.54141	0.00338143	0.480284
16478	Jund	jun D proto-oncogene	0.344589	5.50902	0.00347145	0.486602
81799	C1qtnf3	C1q and tumor necrosis factor related protein 3	0.533666	-0.101098	0.00348639	0.486602
78176	4930471C04Rik	RIKEN cDNA 4930471C04 gene	0.65366	0.0642343	0.00351037	0.486602
16598	Klf2	Kruppel-like factor 2 (lung)	0.549416	2.59314	0.00352884	0.486602
58188	Vstm2b	V-set and transmembrane domain containing 2B	0.205435	4.87038	0.00356945	0.486602
18993	Pou3f3	POU domain, class 3, transcription factor 3	0.162165	6.42126	0.00357273	0.486602
224792	Adgrf5	adhesion G protein-coupled receptor F5	-0.158763	5.27926	0.00360744	0.487987
30785	Cttnbp2	cortactin binding protein 2	0.184344	7.79456	0.00364267	0.489422
116914	Slc19a2	solute carrier family 19 (thiamine transporter), member 2	0.282608	4.1167	0.00370998	0.495121
66897	Naa16	N(alpha)-acetyltransferase 16, NatA auxiliary subunit	0.345277	3.17786	0.00375888	0.498302
330192	Vps37b	vacuolar protein sorting 37B (yeast)	0.194289	5.37905	0.00382228	0.499826
226409	Zranb3	zinc finger, RAN-binding domain containing 3	0.232866	3.60163	0.0038459	0.499826
240638	Slc16a12	solute carrier family 16 (monocarboxylic acid transporters), member 12	-0.519762	1.92405	0.00389979	0.499826
11421	Ace	angiotensin I converting enzyme (peptidyl-dipeptidase A) 1	-0.436668	4.30635	0.00393587	0.499826
241226	Itga8	integrin alpha 8	0.244625	4.3099	0.00394355	0.499826
620695	Gm13889	predicted gene 13889	0.368189	3.77988	0.00395845	0.499826
101533	Klk9	kallikrein related-peptidase 9	0.339672	-3.30273	0.00396962	0.499826
50995	Uba2	ubiquitin-like modifier activating enzyme 2	-0.137859	6.64427	0.00397948	0.499826
15360	Hmgcs2	3-hydroxy-3-methylglutaryl-Coenzyme A synthase 2	-0.285746	4.4004	0.0039966	0.499826
101240	Wdr91	WD repeat domain 91	0.166386	4.88089	0.00404995	0.503332
21847	Klf10	Kruppel-like factor 10	0.200928	4.88401	0.00413682	0.508568
28028	Mrpl50	mitochondrial ribosomal protein L50	-0.174753	5.48022	0.00415005	0.508568
13537	Dusp2	dual specificity phosphatase 2	-0.590586	1.5214	0.0041688	0.508568
100043636	AI662270	expressed sequence AI662270	-0.635811	-1.86987	0.00424683	0.514928
12306	Anxa2	annexin A2	-0.335544	4.35234	0.00440219	0.527814
72397	Rbm12b1	RNA binding motif protein 12 B1	0.328822	3.22384	0.00443627	0.527814
69065	Chac1	ChaC, cation transport regulator 1	-0.513976	2.25518	0.00444396	0.527814
105193	Nhlrc1	NHL repeat containing 1	-0.202119	4.04574	0.00445928	0.527814
12772	Ccr2	chemokine (C-C motif) receptor 2	-0.60238	-2.07544	0.00449539	0.52894
381157	Greb1l	growth regulation by estrogen in breast cancer-like	0.265506	4.08633	0.00452475	0.529262
14962	Cfb	complement factor B	-0.683415	-1.71869	0.00470323	0.545544
13032	Ctsc	cathepsin C	-0.292672	3.47743	0.00475139	0.545544
192650	Cabp7	calcium binding protein 7	0.206546	4.85869	0.00476847	0.545544
100503915	Smpd5	sphingomyelin phosphodiesterase 5	-0.605744	0.327783	0.00477368	0.545544
13852	Stx2	syntaxin 2	0.209751	4.28203	0.00484516	0.550548
15013	H2-Q2	histocompatibility 2, Q region locus 2	-0.63562	-1.39271	0.00497816	0.562447
109299	C330006A16Rik	RIKEN cDNA C330006A16 gene	0.150152	5.44387	0.00515033	0.578042
57753	Noc3l	nucleolar complex associated 3 homolog (S. cerevisiae)	-0.187868	4.55798	0.00517433	0.578042
66435	Uggt2	UDP-glucose glycoprotein glucosyltransferase 2	0.176072	5.44973	0.00528373	0.578484
237397	C2cd4c	C2 calcium-dependent domain containing 4C	0.213036	4.59643	0.00532872	0.578484
217366	Lrrc45	leucine rich repeat containing 45	0.175238	5.42369	0.00535886	0.578484
18585	Pde9a	phosphodiesterase 9A	-0.252733	4.82246	0.00536326	0.578484
218203	Mylip	myosin regulatory light chain interacting protein	0.211789	4.54042	0.00543517	0.578484
71960	Myh14	myosin, heavy polypeptide 14	0.166088	4.90178	0.00546534	0.578484
67225	Rnpc3	RNA-binding region (RNP1, RRM) containing 3	0.18381	5.29097	0.0054703	0.578484
18080	Nin	ninein	0.183001	6.83967	0.00547927	0.578484
19221	Ptgfrn	prostaglandin F2 receptor negative regulator	-0.215665	6.29521	0.00548747	0.578484
100124438	Mir343	microRNA 343	0.554205	-1.8806	0.0054933	0.578484
241324	Crb2	crumbs family member 2	-0.310058	3.63227	0.00549829	0.578484
17691	Sik1	salt inducible kinase 1	0.488606	4.97681	0.00555772	0.581179
328643	Vwa5b2	von Willebrand factor A domain containing 5B2	0.265707	4.61841	0.00558235	0.581179
16399	Itga2b	integrin alpha 2b	0.486796	0.715046	0.00562662	0.582736
100217464	Snora41	small nucleolar RNA, H/ACA box 41	0.415934	-2.51045	0.00580111	0.593014
13168	Dbil5	diazepam binding inhibitor-like 5	0.573389	-1.88663	0.00581043	0.593014
68952	Fam57b	family with sequence similarity 57, member B	0.170086	6.4939	0.00581532	0.593014
18230	Nxn	nucleoredoxin	-0.302351	3.94477	0.00586015	0.593458
230484	Usp1	ubiquitin specific peptidase 1	-0.175733	5.06631	0.00589081	0.593458
208266	Dot1l	DOT1-like, histone H3 methyltransferase (S. cerevisiae)	0.186581	6.25214	0.00593095	0.593458
13543	Dvl2	dishevelled 2, dsh homolog (Drosophila)	0.21526	4.23411	0.00594375	0.593458
233071	Arhgap33	Rho GTPase activating protein 33	0.178864	8.2936	0.00604281	0.593458
606497	Otx2os1	orthodenticle homolog 2 opposite strand 1	-0.418264	-2.85464	0.00608173	0.593458
13605	Ect2	ect2 oncogene	-0.519345	2.98456	0.00611049	0.593458
214253	Etnk2	ethanolamine kinase 2	0.429178	2.43081	0.00612775	0.593458
104303	Arl1	ADP-ribosylation factor-like 1	-0.169281	4.76652	0.00613547	0.593458
78177	Ninl	ninein-like	0.32435	3.82976	0.00613956	0.593458
23796	Aplnr	apelin receptor	0.557935	4.65281	0.00615867	0.593458
272790	Magee2	melanoma antigen, family E, 2	-0.209541	4.4522	0.00619771	0.593458
12519	Cd80	CD80 antigen	-0.58579	-1.20266	0.00626749	0.593458
20192	Ryr3	ryanodine receptor 3	0.189335	7.33477	0.00626898	0.593458
319885	Zcchc7	zinc finger, CCHC domain containing 7	0.172065	5.01402	0.00629469	0.593458
100040766	Mroh2a	maestro heat-like repeat family member 2A	-0.423886	-2.72013	0.00631586	0.593458
20442	St3gal1	ST3 beta-galactoside alpha-2,3-sialyltransferase 1	-0.165921	5.82288	0.00635161	0.593458
74165	Fbxl22	F-box and leucine-rich repeat protein 22	0.633209	-1.3366	0.00635688	0.593458
100503386	Gm4980	predicted gene 4980	0.346405	1.69698	0.00643148	0.594983
58194	Sh3kbp1	SH3-domain kinase binding protein 1	-0.158832	6.02871	0.00643306	0.594983
227485	Cdh19	cadherin 19, type 2	-0.441334	2.2212	0.0065126	0.598712
100316669	Mir1188	microRNA 1188	0.609132	-0.921114	0.00654084	0.598712
320977	A330023F24Rik	RIKEN cDNA A330023F24 gene	0.237224	5.76326	0.0065637	0.598712
22239	Ugt8a	UDP galactosyltransferase 8A	-0.171051	4.95512	0.00671195	0.60718
14284	Fosl2	fos-like antigen 2	0.252503	7.02707	0.00675656	0.60718
12659	Ovgp1	oviductal glycoprotein 1	0.397905	2.54874	0.00676262	0.60718
225182	Rbbp8	retinoblastoma binding protein 8	-0.328015	3.10152	0.00677868	0.60718
76964	2610028H24Rik	RIKEN cDNA 2610028H24 gene	-0.440072	-2.4687	0.00684892	0.608585
70235	Poc1a	POC1 centriolar protein homolog A (Chlamydomonas)	0.260629	2.98443	0.00685557	0.608585
72693	Zcchc12	zinc finger, CCHC domain containing 12	-0.16626	6.41426	0.00693356	0.612773
208084	Pif1	PIF1 5'-to-3' DNA helicase homolog (S. cerevisiae)	-0.454809	0.948391	0.00699407	0.613509
70574	Cpm	carboxypeptidase M	-0.26713	3.76208	0.00703191	0.613509
319894	E330017L17Rik	RIKEN cDNA E330017L17 gene	-0.359012	-2.99741	0.00704584	0.613509
270150	Ccdc153	coiled-coil domain containing 153	-0.674049	2.29497	0.00707445	0.613509
73333	Slc25a31	solute carrier family 25 (mitochondrial carrier; adenine nucleotide translocator), member 31	-0.616477	-2.0809	0.00709615	0.613509
16007	Cyr61	cysteine rich protein 61	0.755899	2.04722	0.00714921	0.61542
21371	Tbca	tubulin cofactor A	-0.200787	5.12642	0.00718796	0.616088
66971	Cdk5rap1	CDK5 regulatory subunit associated protein 1	-0.272874	3.26817	0.0072468	0.618328
11535	Adm	adrenomedullin	0.541293	0.108914	0.00727628	0.618328
16876	Lhx9	LIM homeobox protein 9	0.192213	4.45504	0.00741134	0.61992
53859	Map3k14	mitogen-activated protein kinase kinase kinase 14	0.347324	2.63139	0.00745919	0.61992
320678	Iffo1	intermediate filament family orphan 1	0.161036	5.23167	0.00747376	0.61992
72699	Lime1	Lck interacting transmembrane adaptor 1	0.169628	5.59088	0.00752524	0.61992
71923	Borcs6	BLOC-1 related complex subunit 6	0.226324	4.11371	0.00752741	0.61992
381983	Lmtk3	lemur tyrosine kinase 3	0.226016	7.79425	0.00752802	0.61992
56036	Ccnl2	cyclin L2	0.158447	6.03486	0.00752895	0.61992
75210	Prr3	proline-rich polypeptide 3	0.169276	5.16716	0.00761784	0.61992
15936	Ier2	immediate early response 2	0.590406	2.61584	0.00763438	0.61992
223696	Tomm22	translocase of outer mitochondrial membrane 22 homolog (yeast)	-0.144495	5.72419	0.00763634	0.61992
13875	Erf	Ets2 repressor factor	0.205585	4.96725	0.00764802	0.61992
229700	Rbm15	RNA binding motif protein 15	0.260745	3.64586	0.00766911	0.61992
18115	Nnt	nicotinamide nucleotide transhydrogenase	-0.316193	4.885	0.00776876	0.621703
23921	Sh2b2	SH2B adaptor protein 2	0.306216	3.78712	0.00783189	0.621703
12823	Col19a1	collagen, type XIX, alpha 1	0.189658	5.524	0.00784143	0.621703
13599	Ecel1	endothelin converting enzyme-like 1	-0.66249	2.58795	0.00784361	0.621703
14229	Fkbp5	FK506 binding protein 5	-0.183123	6.01145	0.00784749	0.621703
12346	Car1	carbonic anhydrase 1	0.355354	-2.91245	0.00794817	0.624968
77721	Mrps5	mitochondrial ribosomal protein S5	-0.175613	4.36659	0.00795157	0.624968
329934	Foxo6	forkhead box O6	0.217811	5.21569	0.00802795	0.628487
94091	Trim11	tripartite motif-containing 11	0.186445	4.41449	0.00818587	0.63549
111368	Prn	prion protein gene complex	0.298868	3.3639	0.00823404	0.63549
105670	Rcbtb2	regulator of chromosome condensation (RCC1) and BTB (POZ) domain containing protein 2	-0.357004	5.739	0.00826744	0.63549
625424	Gm6583	predicted gene 6583	-0.343843	-3.03118	0.00830636	0.63549
329003	Zfp516	zinc finger protein 516	0.206312	4.74572	0.00830896	0.63549
329628	Fat4	FAT tumor suppressor homolog 4 (Drosophila)	0.218708	7.49452	0.00830915	0.63549
20530	Slc31a2	solute carrier family 31, member 2	0.273035	3.34958	0.00836119	0.635689
74442	Sgms2	sphingomyelin synthase 2	-0.625161	1.82113	0.00837568	0.635689
224824	Pex6	peroxisomal biogenesis factor 6	0.174326	5.5695	0.00847062	0.63684
107868	Usp9y	ubiquitin specific peptidase 9, Y chromosome	-0.234006	-2.72268	0.0084776	0.63684
665005	Gm7444	ring finger protein 19A pseudogene	0.271565	-2.82725	0.00851047	0.63684
70523	5730420D15Rik	RIKEN cDNA 5730420D15 gene	0.53693	-2.46528	0.00854242	0.63684
723857	Mir377	microRNA 377	0.563216	-2.28462	0.00855861	0.63684
382074	Foxr1	forkhead box R1	-0.189017	-3.46538	0.00863699	0.63684
629147	Ctxn3	cortexin 3	-0.553055	0.717975	0.00866437	0.63684
17387	Mmp14	matrix metallopeptidase 14 (membrane-inserted)	0.220163	5.30348	0.00867285	0.63684
268755	Mir124a-1hg	Mir124-1 host gene (non-protein coding)	0.186031	7.04702	0.00872548	0.63684
75750	Slc10a6	solute carrier family 10 (sodium/bile acid cotransporter family), member 6	0.289346	-2.85908	0.00873988	0.63684
66234	Msmo1	methylsterol monoxygenase 1	0.148745	6.44007	0.00876739	0.63684
13491	Drd4	dopamine receptor D4	0.317033	-2.7472	0.00877517	0.63684
101488212	Gm21975	predicted gene 21975	-0.365551	1.57979	0.00886792	0.637066
11504	Adamts1	a disintegrin-like and metallopeptidase (reprolysin type) with thrombospondin type 1 motif, 1	0.264993	4.65866	0.00887959	0.637066
16772	Lama1	laminin, alpha 1	-0.351717	3.7342	0.00892447	0.637066
54710	Hs3st3b1	heparan sulfate (glucosamine) 3-O-sulfotransferase 3B1	-0.544591	0.428332	0.00894509	0.637066
15439	Hp	haptoglobin	-0.542686	-1.98097	0.00898722	0.637066
78797	Ndor1	NADPH dependent diflavin oxidoreductase 1	0.168738	5.10359	0.00904072	0.637066
69550	Bst2	bone marrow stromal cell antigen 2	0.540681	1.2687	0.00906824	0.637066
67086	1700020N18Rik	RIKEN cDNA 1700020N18 gene	-0.494545	-2.85124	0.00908144	0.637066
20563	Slit2	slit homolog 2 (Drosophila)	0.147846	6.32197	0.00910472	0.637066
277743	Fam131c	family with sequence similarity 131, member C	0.430406	3.04545	0.00912271	0.637066
214917	Fam173a	family with sequence similarity 173, member A	0.147625	4.69346	0.00914641	0.637066
269437	Plch1	phospholipase C, eta 1	-0.287092	3.9452	0.00916454	0.637066
71860	Cfap52	cilia and flagella associated protein 52	-0.497035	2.36097	0.00924627	0.637066
21423	Tcf3	transcription factor 3	0.23151	5.42959	0.00925646	0.637066
20692	Sparc	secreted acidic cysteine rich glycoprotein	-0.185052	8.28428	0.00930701	0.637066
791079	Mir770	microRNA 770	0.297917	3.18189	0.00931118	0.637066
26357	Abcg2	ATP-binding cassette, sub-family G (WHITE), member 2	-0.193682	4.587	0.00936956	0.637066
80297	Sptbn4	spectrin beta, non-erythrocytic 4	0.188791	7.34008	0.00938386	0.637066
432777	D630045M09Rik	RIKEN cDNA D630045M09 gene	-0.24862	-2.42943	0.00943693	0.637066
103836	Zfp692	zinc finger protein 692	0.209538	4.29007	0.0094595	0.637066
69585	Hfe2	hemochromatosis type 2 (juvenile) (human homolog)	-0.586168	-1.59665	0.00946693	0.637066
16415	Itgb2l	integrin beta 2-like	-0.188094	-3.46521	0.00948311	0.637066
73690	Glipr1	GLI pathogenesis-related 1 (glioma)	0.465882	-0.000861233	0.00953051	0.637121
19088	Prkar2b	protein kinase, cAMP dependent regulatory, type II beta	-0.150099	6.70766	0.009548	0.637121
100217455	Snord49a	small nucleolar RNA, C/D box 49A	-0.467923	-2.06258	0.00965502	0.642107
319670	Eml5	echinoderm microtubule associated protein like 5	0.139788	6.84893	0.00975731	0.646317
30963	Hacd1	3-hydroxyacyl-CoA dehydratase 1	0.349736	2.3896	0.00978332	0.646317
14711	Gnmt	glycine N-methyltransferase	0.6179	-0.810435	0.00987125	0.649765
100503393	Gm14827	predicted gene 14827	0.381178	1.41485	0.00997495	0.649765
21652	Phf1	PHD finger protein 1	0.142905	5.02337	0.00998318	0.649765
244233	Cd163l1	CD163 molecule-like 1	0.554286	-0.865825	0.00999148	0.649765
12291	Cacna1g	calcium channel, voltage-dependent, T type, alpha 1G subunit	0.191848	7.05873	0.00999889	0.649765
269823	Pon3	paraoxonase 3	-0.688146	1.02571	0.0100468	0.650752
71233	Enkur	enkurin, TRPC channel interacting protein	-0.417923	2.4335	0.0101037	0.65133
195434	Utp14b	UTP14, U3 small nucleolar ribonucleoprotein, homolog B (yeast)	0.387878	3.98639	0.010149	0.65133
434437	Amt	aminomethyltransferase	0.203833	3.90784	0.010154	0.65133
19303	Pxn	paxillin	0.194297	5.14039	0.0102496	0.654302
21353	Tank	TRAF family member-associated Nf-kappa B activator	-0.17004	4.48437	0.010283	0.654302
11856	Arhgap6	Rho GTPase activating protein 6	-0.473808	2.61299	0.0102991	0.654302
13644	Efs	embryonal Fyn-associated substrate	0.229649	4.40173	0.0104132	0.65945
53324	Nptx2	neuronal pentraxin 2	0.233034	4.37383	0.0105191	0.662309
208194	Exog	endo/exonuclease (5'-3'), endonuclease G-like	-0.142946	5.01917	0.0105761	0.662309
19401	Rara	retinoic acid receptor, alpha	0.219273	4.05273	0.0106192	0.662309
319601	Zfp653	zinc finger protein 653	0.212743	4.10778	0.0106586	0.662309
11766	Ap1g2	adaptor protein complex AP-1, gamma 2 subunit	0.329651	3.00756	0.0107154	0.662309
100503545	Nuggc	nuclear GTPase, germinal center associated	-0.280238	-3.09471	0.0107759	0.662309
18546	Pcp4	Purkinje cell protein 4	-0.169094	5.67748	0.01081	0.662309
13034	Ctse	cathepsin E	-0.23628	-2.82768	0.0108303	0.662309
245610	Nxf3	nuclear RNA export factor 3	-0.329785	-2.48919	0.0108331	0.662309
68294	Mfsd10	major facilitator superfamily domain containing 10	0.228057	4.07013	0.0108678	0.662309
235044	Lppr2	lipid phosphate phosphatase-related protein type 2	0.186784	7.83126	0.0108734	0.662309
16162	Il12rb2	interleukin 12 receptor, beta 2	-0.603558	-2.06451	0.0108829	0.662309
29807	Tpk1	thiamine pyrophosphokinase	0.425957	2.11962	0.0109098	0.662309
207777	Bzrap1	benzodiazepine receptor associated protein 1	0.193943	8.02093	0.0109247	0.662309
13549	Dyrk1b	dual-specificity tyrosine-(Y)-phosphorylation regulated kinase 1b	0.168966	4.58978	0.011018	0.663355
215493	A3galt2	alpha 1,3-galactosyltransferase 2 (isoglobotriaosylceramide synthase)	0.563292	0.0924385	0.0110305	0.663355
69397	1700019A02Rik	RIKEN cDNA 1700019A02 gene	0.408147	-2.48715	0.0110436	0.663355
319984	Jph4	junctophilin 4	0.173958	8.771	0.0110754	0.663355
16493	Kcna5	potassium voltage-gated channel, shaker-related subfamily, member 5	-0.429508	1.03469	0.011315	0.674974
77462	Tmem116	transmembrane protein 116	0.487659	-0.112828	0.0113373	0.674974
71151	Eri2	exoribonuclease 2	-0.199782	3.98339	0.011484	0.681672
231717	Fam109a	family with sequence similarity 109, member A	0.228668	3.88657	0.0118701	0.702239
67893	Tmem86a	transmembrane protein 86A	-0.215243	3.5235	0.0119012	0.702239
13593	Ebf3	early B cell factor 3	-0.58648	2.35183	0.0119949	0.703236
12903	Crabp1	cellular retinoic acid binding protein I	0.505129	1.90364	0.0120328	0.703236
72107	Dscc1	defective in sister chromatid cohesion 1 homolog (S. cerevisiae)	-0.425913	-0.448352	0.0120854	0.703236
238330	Irf2bpl	interferon regulatory factor 2 binding protein-like	0.273583	6.29516	0.0120863	0.703236
70088	Meaf6	MYST/Esa1-associated factor 6	-0.157516	5.10957	0.0120949	0.703236
57370	B4galt3	UDP-Gal:betaGlcNAc beta 1,4-galactosyltransferase, polypeptide 3	0.140705	5.52883	0.0121424	0.70394
69008	Cab39l	calcium binding protein 39-like	-0.220449	4.74243	0.0122846	0.710072
27354	Nbn	nibrin	-0.189395	3.99276	0.0123196	0.710072
20912	Stxbp3	syntaxin binding protein 3	-0.228271	3.58325	0.0124209	0.711758
214552	Cep164	centrosomal protein 164	0.202469	4.64837	0.0124354	0.711758
15184	Hdac5	histone deacetylase 5	0.177709	7.00497	0.0124562	0.711758
258754	Olfr214	olfactory receptor 214	0.276832	-3.23004	0.0125686	0.716003
60344	Fign	fidgetin	-0.430607	1.01274	0.0126134	0.716003
217837	Itpk1	inositol 1,3,4-triphosphate 5/6 kinase	-0.140719	5.96944	0.012664	0.716003
30049	Scd3	stearoyl-coenzyme A desaturase 3	-0.41716	1.17379	0.0126745	0.716003
57438	2018-03-07	membrane-associated ring finger (C3HC4) 7	-0.16219	5.85389	0.012862	0.724534
233876	Hirip3	HIRA interacting protein 3	-0.158886	4.85614	0.0129977	0.727721
382913	Neil2	nei like 2 (E. coli)	0.438008	0.57064	0.0130233	0.727721
70370	Fbln7	fibulin 7	-0.443935	1.52049	0.0130283	0.727721
20499	Slc12a7	solute carrier family 12, member 7	-0.262494	3.83036	0.0130761	0.728291
17748	Mt1	metallothionein 1	0.166037	6.23256	0.0131118	0.728291
73635	Ptges3l	prostaglandin E synthase 3 (cytosolic)-like	-0.502445	0.0630064	0.013191	0.728429
12236	Bub1b	budding uninhibited by benzimidazoles 1 homolog, beta (S. cerevisiae)	0.387728	3.61438	0.0132555	0.728429
12442	Ccnb2	cyclin B2	0.510556	2.30916	0.0132605	0.728429
18606	Enpp2	ectonucleotide pyrophosphatase/phosphodiesterase 2	-0.749601	7.72447	0.0132887	0.728429
57344	As3mt	arsenic (+3 oxidation state) methyltransferase	-0.242328	2.89919	0.0132981	0.728429
218214	Kdm1b	lysine (K)-specific demethylase 1B	-0.193934	4.90647	0.0133656	0.728429
101869	Unc45a	unc-45 homolog A (C. elegans)	0.166748	5.4208	0.0134064	0.728429
434325	Tmem221	transmembrane protein 221	-0.41599	-2.71625	0.0134073	0.728429
270118	Maml2	mastermind like 2 (Drosophila)	-0.194767	4.74688	0.0135907	0.736378
330409	Cecr2	cat eye syndrome chromosome region, candidate 2	0.244755	3.90184	0.0137732	0.744161
11551	Adra2a	adrenergic receptor, alpha 2a	-0.192992	4.00234	0.0138092	0.744161
93679	Trim8	tripartite motif-containing 8	0.144766	6.18566	0.0140213	0.745945
75736	Bcl2l12	BCL2-like 12 (proline rich)	-0.462065	1.06332	0.0140511	0.745945
18530	Pcdh8	protocadherin 8	0.191181	6.24759	0.0141225	0.745945
18718	Pip4k2a	phosphatidylinositol-5-phosphate 4-kinase, type II, alpha	-0.114569	6.052	0.0141711	0.745945
217219	Fam171a2	family with sequence similarity 171, member A2	0.174247	6.84768	0.0141793	0.745945
381633	Gm1673	predicted gene 1673	0.511803	3.19389	0.0142031	0.745945
23805	Apc2	adenomatosis polyposis coli 2	0.151351	8.71157	0.0142311	0.745945
18567	Pdcd2	programmed cell death 2	-0.292135	2.97677	0.0142431	0.745945
319455	Pld5	phospholipase D family, member 5	-0.597224	1.09537	0.0144561	0.745945
320631	Abca15	ATP-binding cassette, sub-family A (ABC1), member 15	-0.235331	-2.7484	0.014565	0.745945
72033	Tsc22d2	TSC22 domain family, member 2	0.182194	5.7245	0.014598	0.745945
74318	Hopx	HOP homeobox	0.168826	5.84388	0.0146096	0.745945
12234	Btrc	beta-transducin repeat containing protein	-0.131759	7.11122	0.0146211	0.745945
12444	Ccnd2	cyclin D2	0.202817	7.53042	0.0146286	0.745945
17292	Mesp1	mesoderm posterior 1	-0.320156	-2.67479	0.0146381	0.745945
225288	Fhod3	formin homology 2 domain containing 3	-0.183185	5.08907	0.014704	0.745945
380842	Stmnd1	stathmin domain containing 1	-0.598972	-1.58689	0.0147107	0.745945
77705	9230104L09Rik	RIKEN cDNA 9230104L09 gene	0.243685	-3.23141	0.0147557	0.745945
241118	Asic4	acid-sensing (proton-gated) ion channel family member 4	0.240376	3.30057	0.0147806	0.745945
243961	Shank1	SH3/ankyrin domain gene 1	0.2029	8.76664	0.0148529	0.745945
20529	Slc31a1	solute carrier family 31, member 1	-0.194306	5.59381	0.0148721	0.745945
14664	Slc6a9	solute carrier family 6 (neurotransmitter transporter, glycine), member 9	-0.171338	5.24292	0.0149064	0.745945
18626	Per1	period circadian clock 1	0.212917	6.08048	0.0149111	0.745945
13007	Csrp1	cysteine and glycine-rich protein 1	-0.130538	7.14727	0.0149325	0.745945
20607	Sstr3	somatostatin receptor 3	0.178222	4.68778	0.0149571	0.745945
26910	Figla	folliculogenesis specific basic helix-loop-helix	0.247355	-3.34246	0.0149803	0.745945
27205	Podxl	podocalyxin-like	-0.185919	5.69143	0.0149813	0.745945
192236	Hps1	Hermansky-Pudlak syndrome 1 homolog (human)	0.364881	3.38977	0.0150154	0.745945
30052	Pcsk1n	proprotein convertase subtilisin/kexin type 1 inhibitor	0.520739	6.50137	0.0150277	0.745945
20360	Sema6c	sema domain, transmembrane domain (TM), and cytoplasmic domain, (semaphorin) 6C	0.177817	5.66694	0.015091	0.745945
384783	Irs2	insulin receptor substrate 2	0.184681	5.55964	0.0151413	0.745945
622459	Gm12216	predicted gene 12216	0.496406	-0.736303	0.0151619	0.745945
18763	Pkd1	polycystic kidney disease 1 homolog	0.145923	7.67732	0.0151765	0.745945
54137	Acrbp	proacrosin binding protein	0.307744	2.49344	0.0152018	0.745945
20928	Abcc9	ATP-binding cassette, sub-family C (CFTR/MRP), member 9	-0.20917	4.19965	0.0152287	0.745945
81600	Chia1	chitinase, acidic 1	0.448113	0.634273	0.0152381	0.745945
327978	Slfn5	schlafen 5	-0.265825	3.05444	0.0152753	0.745945
22022	Tpst2	protein-tyrosine sulfotransferase 2	0.236769	4.12498	0.0153954	0.745945
100042314	Gm10639	predicted gene 10639	0.254285	-3.02823	0.0154316	0.745945
71153	4933417O13Rik	RIKEN cDNA 4933417O13 gene	0.383126	-2.82428	0.0154647	0.745945
29817	Igfbp7	insulin-like growth factor binding protein 7	-0.228852	3.57052	0.0154884	0.745945
76113	Lpo	lactoperoxidase	0.494394	0.073404	0.0155495	0.745945
230793	Ahdc1	AT hook, DNA binding motif, containing 1	0.159446	6.48639	0.015593	0.745945
74772	Atp13a2	ATPase type 13A2	0.174478	7.58962	0.0156841	0.745945
107146	Glyat	glycine-N-acyltransferase	0.498348	-2.17217	0.0157096	0.745945
17454	Mov10	Moloney leukemia virus 10	0.245011	3.15382	0.0158103	0.745945
66779	4933432I09Rik	RIKEN cDNA 4933432I09 gene	0.459647	-0.106522	0.0158247	0.745945
17827	Mtx1	metaxin 1	0.161903	4.54056	0.0159254	0.745945
19252	Dusp1	dual specificity phosphatase 1	0.501764	3.77188	0.0159598	0.745945
21355	Tap2	transporter 2, ATP-binding cassette, sub-family B (MDR/TAP)	0.277192	2.85051	0.0160361	0.745945
13190	Dct	dopachrome tautomerase	-0.602473	-0.664375	0.0160568	0.745945
237211	Fancb	Fanconi anemia, complementation group B	0.38274	1.72943	0.0161418	0.745945
214616	Spata5l1	spermatogenesis associated 5-like 1	0.548496	1.2304	0.0161775	0.745945
320145	Sp8	trans-acting transcription factor 8	-0.529391	1.52024	0.0161843	0.745945
100628613	Mir5119	microRNA 5119	-0.227625	-3.26821	0.0161937	0.745945
329078	Emx2os	Emx2 opposite strand/antisense transcript (non-protein coding)	0.274699	3.55415	0.0162194	0.745945
64659	Mrps14	mitochondrial ribosomal protein S14	-0.154137	4.31653	0.0162439	0.745945
70445	Cd248	CD248 antigen, endosialin	-0.40637	2.99238	0.0162494	0.745945
12288	Cacna1c	calcium channel, voltage-dependent, L type, alpha 1C subunit	0.209637	7.02228	0.0163516	0.745945
14317	Ftcd	formiminotransferase cyclodeaminase	-0.332147	-2.9379	0.0163734	0.745945
58248	1700123O20Rik	RIKEN cDNA 1700123O20 gene	0.179984	4.28338	0.0164329	0.745945
69305	Dcps	decapping enzyme, scavenger	-0.187542	3.89815	0.0164563	0.745945
103406	Zfr2	zinc finger RNA binding protein 2	0.19367	5.40278	0.0164701	0.745945
227195	Ino80d	INO80 complex subunit D	0.148987	6.07263	0.01652	0.745945
19763	Ring1	ring finger protein 1	0.192507	4.19436	0.0165591	0.745945
67912	1600012H06Rik	RIKEN cDNA 1600012H06 gene	-0.171993	4.55164	0.0166037	0.745945
245865	Spag4	sperm associated antigen 4	0.388006	1.13144	0.0166079	0.745945
11689	Alox5	arachidonate 5-lipoxygenase	-0.586747	-0.864593	0.0166187	0.745945
328110	Prpf39	PRP39 pre-mRNA processing factor 39 homolog (yeast)	0.15358	5.89292	0.0166449	0.745945
208043	Setd1b	SET domain containing 1B	0.152964	6.31996	0.0166495	0.745945
76580	Mib2	mindbomb homolog 2 (Drosophila)	0.158504	6.33073	0.016651	0.745945
213649	Arhgef19	Rho guanine nucleotide exchange factor (GEF) 19	0.235542	3.26969	0.0167383	0.745945
244608	Ccdc113	coiled-coil domain containing 113	-0.49313	1.1422	0.0167463	0.745945
71597	Isx	intestine specific homeobox	-0.370546	-3.06085	0.0168389	0.745945
11601	Angpt2	angiopoietin 2	-0.468187	1.3663	0.0168426	0.745945
665934	Gm7854	predicted gene 7854	0.489406	-1.61645	0.0168758	0.745945
213208	Il20rb	interleukin 20 receptor beta	0.444308	1.08866	0.0168927	0.745945
71030	4933403O08Rik	RIKEN cDNA 4933403O08 gene	-0.221945	-2.91083	0.0169845	0.745945
12814	Col11a1	collagen, type XI, alpha 1	0.230201	4.7163	0.0170035	0.745945
235134	Nfrkb	nuclear factor related to kappa B binding protein	0.128542	5.60452	0.0170597	0.745945
22746	Zfp85	zinc finger protein 85	-0.267383	2.42165	0.0170733	0.745945
52430	Echdc2	enoyl Coenzyme A hydratase domain containing 2	0.233373	3.32038	0.0171037	0.745945
243755	Slc13a4	solute carrier family 13 (sodium/sulfate symporters), member 4	-0.629782	3.68166	0.017222	0.745945
228536	Bahd1	bromo adjacent homology domain containing 1	0.152166	5.91242	0.0172908	0.745945
15233	Hgd	homogentisate 1, 2-dioxygenase	0.236997	-3.02862	0.0174562	0.745945
626082	Gm20754	predicted gene, 20754	0.351139	1.9219	0.0174803	0.745945
353310	Zfp703	zinc finger protein 703	0.230894	4.34765	0.0175489	0.745945
12237	Bub3	budding uninhibited by benzimidazoles 3 homolog (S. cerevisiae)	-0.132783	6.00112	0.0175563	0.745945
17988	Ndrg1	N-myc downstream regulated gene 1	-0.122316	7.1185	0.0175632	0.745945
116939	Pnpla3	patatin-like phospholipase domain containing 3	0.210208	3.55941	0.0176408	0.745945
74173	Rab10os	RAB10, member RAS oncogene family, opposite strand	0.260647	2.83345	0.0176862	0.745945
619547	Rpl34-ps1	ribosomal protein L34, pseudogene 1	-0.167313	5.21556	0.0177272	0.745945
100526469	Mir3064	microRNA 3064	0.35087	2.32509	0.0177736	0.745945
12481	Cd2	CD2 antigen	0.233946	-3.16291	0.0177948	0.745945
13345	Twist2	twist basic helix-loop-helix transcription factor 2	0.509302	-0.543643	0.0178568	0.745945
69165	Cd209b	CD209b antigen	-0.500421	-2.24234	0.0179208	0.745945
279610	E530001F21Rik	RIKEN cDNA E530001F21 gene	0.450063	0.236115	0.0179504	0.745945
14390	Gabpa	GA repeat binding protein, alpha	-0.143628	5.47861	0.0179966	0.745945
22227	Ucp1	uncoupling protein 1 (mitochondrial, proton carrier)	0.327494	-2.09704	0.0180168	0.745945
240518	Peli3	pellino 3	0.188641	3.40936	0.0180233	0.745945
227620	Uap1l1	UDP-N-acteylglucosamine pyrophosphorylase 1-like 1	-0.275577	3.01738	0.0181543	0.745945
68038	Chid1	chitinase domain containing 1	-0.130509	5.766	0.0182415	0.745945
20348	Sema3c	sema domain, immunoglobulin domain (Ig), short basic domain, secreted, (semaphorin) 3C	-0.225868	6.62838	0.0182709	0.745945
79233	Zfp319	zinc finger protein 319	0.175092	5.10463	0.0182756	0.745945
14559	Gdf1	growth differentiation factor 1	0.171219	6.3019	0.0183178	0.745945
93898	Cers1	ceramide synthase 1	0.171029	6.30176	0.018325	0.745945
74425	4933402J15Rik	RIKEN cDNA 4933402J15 gene	-0.202021	-3.3045	0.0184891	0.745945
21943	Tnfsf11	tumor necrosis factor (ligand) superfamily, member 11	0.186232	-1.50237	0.0185232	0.745945
14166	Fgf11	fibroblast growth factor 11	0.312192	2.78619	0.0185807	0.745945
78801	Ak7	adenylate kinase 7	-0.519259	3.01547	0.0186246	0.745945
20534	Slc4a1ap	solute carrier family 4 (anion exchanger), member 1, adaptor protein	-0.140761	5.1313	0.018639	0.745945
12125	Bcl2l11	BCL2-like 11 (apoptosis facilitator)	0.243799	3.88296	0.0186467	0.745945
68230	1700102H20Rik	RIKEN cDNA 1700102H20 gene	-0.477454	-1.72252	0.0186839	0.745945
234388	Ccdc124	coiled-coil domain containing 124	0.174383	5.73848	0.0187277	0.745945
13653	Egr1	early growth response 1	0.430231	6.61087	0.0187311	0.745945
108899	2700081O15Rik	RIKEN cDNA 2700081O15 gene	0.170341	7.57356	0.018742	0.745945
17002	Ltf	lactotransferrin	-0.40626	-2.17851	0.0187503	0.745945
100328588	Gm21948	predicted gene, 21948	0.455267	0.662903	0.0187511	0.745945
74055	Plce1	phospholipase C, epsilon 1	-0.181602	4.58485	0.0187779	0.745945
27411	Slc14a2	solute carrier family 14 (urea transporter), member 2	-0.491313	2.16739	0.0188165	0.745945
12443	Ccnd1	cyclin D1	0.152243	5.93634	0.018823	0.745945
18030	Nfil3	nuclear factor, interleukin 3, regulated	0.296402	3.84454	0.0188825	0.745945
16790	Anpep	alanyl (membrane) aminopeptidase	-0.373214	2.49548	0.0188987	0.745945
668303	Kif26a	kinesin family member 26A	0.232159	4.79672	0.0189274	0.745945
15139	Hc	hemolytic complement	-0.525285	-0.556452	0.0189768	0.745945
223604	Kcnk9	potassium channel, subfamily K, member 9	0.252597	3.77178	0.0189973	0.745945
73149	Clec4a3	C-type lectin domain family 4, member a3	-0.522674	-0.799308	0.0190739	0.745945
353155	Gjd3	gap junction protein, delta 3	0.405154	-2.25356	0.0190775	0.745945
208449	Sgms1	sphingomyelin synthase 1	-0.170873	5.0254	0.0191305	0.745945
83398	Ndst3	N-deacetylase/N-sulfotransferase (heparan glucosaminyl) 3	0.170968	4.87507	0.0191558	0.745945
16969	Zbtb7a	zinc finger and BTB domain containing 7a	0.151933	5.93496	0.0192045	0.745945
329502	Pla2g4e	phospholipase A2, group IVE	0.288774	3.1525	0.0192056	0.745945
14174	Fgf3	fibroblast growth factor 3	-0.406923	-2.39164	0.0192285	0.745945
545474	Scrt2	scratch homolog 2, zinc finger protein (Drosophila)	0.218888	4.60934	0.019257	0.745945
70897	Fam71d	family with sequence similarity 71, member D	0.45755	-2.08237	0.0193683	0.745945
214230	Pak6	p21 protein (Cdc42/Rac)-activated kinase 6	0.16661	7.19894	0.0193779	0.745945
381359	Prdm12	PR domain containing 12	-1.02176	-1.60822	0.0194991	0.745945
237313	Il20ra	interleukin 20 receptor, alpha	-0.604226	-2.57027	0.0195673	0.745945
14867	Gstm6	glutathione S-transferase, mu 6	0.262267	2.72368	0.0195704	0.745945
70753	6330415B21Rik	RIKEN cDNA 6330415B21 gene	0.470493	-1.53921	0.0196014	0.745945
76972	Snhg20	small nucleolar RNA host gene 20	0.253723	2.44525	0.019618	0.745945
414089	Gja6	gap junction protein, alpha 6	-0.46372	-1.88916	0.0196282	0.745945
24046	Scn11a	sodium channel, voltage-gated, type XI, alpha	0.176261	-1.8068	0.019637	0.745945
16353	Ipw	imprinted gene in the Prader-Willi syndrome region	0.31701	3.00923	0.0196748	0.745945
226359	C1ql2	complement component 1, q subcomponent-like 2	0.291982	5.00372	0.0197467	0.745945
74343	Crtc2	CREB regulated transcription coactivator 2	0.174956	4.43009	0.0198177	0.745945
216345	Zfc3h1	zinc finger, C3H1-type containing	0.146914	6.25867	0.0198199	0.745945
12517	Cd72	CD72 antigen	0.430095	-2.346	0.0198378	0.745945
231470	Fras1	Fraser syndrome 1 homolog (human)	0.126949	5.61355	0.0198749	0.745945
18109	Mycn	v-myc myelocytomatosis viral related oncogene, neuroblastoma derived (avian)	0.231055	4.82684	0.019898	0.745945
12971	Crym	crystallin, mu	0.132398	8.50174	0.0199037	0.745945
215114	Hip1	huntingtin interacting protein 1	-0.150819	6.99891	0.0199092	0.745945
110033	Kif22	kinesin family member 22	-0.418943	2.66209	0.0199315	0.745945
23939	Mapk7	mitogen-activated protein kinase 7	0.164477	5.78145	0.0199367	0.745945
56741	Igdcc4	immunoglobulin superfamily, DCC subclass, member 4	0.122422	6.48434	0.020037	0.745945
234549	Heatr3	HEAT repeat containing 3	-0.152508	5.32616	0.0200462	0.745945
12703	Socs1	suppressor of cytokine signaling 1	0.493033	-0.641958	0.0200707	0.745945
277010	Marveld1	MARVEL (membrane-associating) domain containing 1	-0.244581	3.50041	0.0200921	0.745945
13010	Cst3	cystatin C	0.174129	9.11396	0.0201011	0.745945
625638	Fam43b	family with sequence similarity 43, member B	0.174223	4.39979	0.020153	0.745945
19416	Rasd1	RAS, dexamethasone-induced 1	-0.185995	4.22469	0.0201601	0.745945
97064	Wwtr1	WW domain containing transcription regulator 1	0.168283	5.14894	0.0202165	0.745945
330355	Dnah6	dynein, axonemal, heavy chain 6	-0.429342	3.72101	0.0202553	0.745945
69440	Dennd6b	DENN/MADD domain containing 6B	0.138613	5.46187	0.0202629	0.745945
67392	4833420G17Rik	RIKEN cDNA 4833420G17 gene	0.192542	5.33865	0.0204751	0.745945
74080	Nmnat3	nicotinamide nucleotide adenylyltransferase 3	0.361928	0.718995	0.0204834	0.745945
68436	Rpl34	ribosomal protein L34	-0.164266	5.22883	0.0205083	0.745945
15270	H2afx	H2A histone family, member X	0.213791	4.55848	0.0205791	0.745945
69665	Upk3bl	uroplakin 3B-like	-0.213003	-3.34125	0.0205887	0.745945
723864	Mir425	microRNA 425	-0.491288	-1.81755	0.0205909	0.745945
217351	Tnrc6c	trinucleotide repeat containing 6C	0.134591	7.55408	0.0206538	0.745945
103012	Firre	functional intergenic repeating RNA element	0.142849	5.824	0.0206589	0.745945
54201	Zfp316	zinc finger protein 316	0.127251	5.46912	0.0206642	0.745945
242939	Cpz	carboxypeptidase Z	-0.361796	-0.516712	0.0207052	0.745945
223921	Aaas	achalasia, adrenocortical insufficiency, alacrimia	-0.180062	4.05771	0.0207485	0.745945
20371	Foxp3	forkhead box P3	-0.415201	-2.28356	0.0207556	0.745945
54667	Atp8b2	ATPase, class I, type 8B, member 2	0.134552	6.31111	0.0207782	0.745945
64095	Gpr35	G protein-coupled receptor 35	-0.484193	-0.887317	0.0208144	0.745945
20508	Slc18a3	solute carrier family 18 (vesicular monoamine), member 3	-0.336805	-1.65664	0.0208344	0.745945
114872	Psg29	pregnancy-specific glycoprotein 29	-0.30179	-2.0979	0.0209011	0.745945
109270	Prr5	proline rich 5 (renal)	-0.306543	3.29079	0.0209214	0.745945
72640	Mex3a	mex3 homolog A (C. elegans)	0.236098	6.57724	0.0209422	0.745945
69698	Slc52a3	solute carrier protein family 52, member 3	-0.420172	1.24405	0.0209587	0.745945
269902	Vmn2r57	vomeronasal 2, receptor 57	0.530049	-0.60483	0.0209697	0.745945
27401	Skp2	S-phase kinase-associated protein 2 (p45)	0.214177	4.03997	0.0209795	0.745945
76137	Mcur1	mitochondrial calcium uniporter regulator 1	0.127555	4.91862	0.0210258	0.745945
74190	Exoc3l4	exocyst complex component 3-like 4	0.411074	0.332186	0.0210391	0.745945
100042165	BC005561	cDNA sequence BC005561	0.147748	4.56429	0.0210415	0.745945
225872	Npas4	neuronal PAS domain protein 4	0.706984	3.16204	0.0211203	0.745945
320865	Cdh18	cadherin 18	-0.266803	3.06669	0.0211785	0.745945
15445	Hpd	4-hydroxyphenylpyruvic acid dioxygenase	-0.209723	-3.3042	0.0211929	0.745945
74362	Spag17	sperm associated antigen 17	-0.437849	1.95532	0.0211976	0.745945
83453	Chrdl1	chordin-like 1	-0.269308	3.40894	0.021246	0.745945
107831	Adgrb1	adhesion G protein-coupled receptor B1	0.167808	8.24166	0.0213244	0.745945
66695	Aspn	asporin	-0.444809	0.220801	0.0213394	0.745945
192897	Itgb4	integrin beta 4	-0.213461	3.02952	0.0213758	0.745945
110257	Hba-a2	hemoglobin alpha, adult chain 2	0.422182	4.65862	0.0213789	0.745945
15122	Hba-a1	hemoglobin alpha, adult chain 1	0.422182	4.65862	0.0213843	0.745945
70551	Tmtc4	transmembrane and tetratricopeptide repeat containing 4	-0.15976	4.89392	0.0214282	0.745945
19882	Mst1r	macrophage stimulating 1 receptor (c-met-related tyrosine kinase)	0.339138	1.67793	0.0214405	0.745945
12738	Cldn2	claudin 2	-1.02343	1.10883	0.0215195	0.745945
235184	Msantd2	Myb/SANT-like DNA-binding domain containing 2	0.202405	4.07201	0.0215278	0.745945
58212	Srrm3	serine/arginine repetitive matrix 3	0.146757	5.32329	0.0215476	0.745945
108837	Ibtk	inhibitor of Bruton agammaglobulinemia tyrosine kinase	-0.140083	5.53035	0.0215648	0.745945
240514	Ccdc85b	coiled-coil domain containing 85B	0.250015	5.54827	0.0216485	0.745945
80291	Rilpl2	Rab interacting lysosomal protein-like 2	0.20981	3.97432	0.0216685	0.745945
11722	Amy1	amylase 1, salivary	0.203686	3.86868	0.0216846	0.745945
230103	Npr2	natriuretic peptide receptor 2	0.134118	5.49765	0.0216915	0.745945
319477	6030419C18Rik	RIKEN cDNA 6030419C18 gene	0.186159	6.87368	0.0217158	0.745945
74476	4933439C10Rik	RIKEN cDNA 4933439C10 gene	0.206972	3.91744	0.0217291	0.745945
22437	Xirp1	xin actin-binding repeat containing 1	0.356904	-2.74566	0.0217575	0.745945
14345	Fut4	fucosyltransferase 4	-0.464995	-0.574616	0.0218508	0.747855
15558	Htr2a	5-hydroxytryptamine (serotonin) receptor 2A	-0.274194	3.09568	0.0219745	0.750795
140723	Cacng5	calcium channel, voltage-dependent, gamma subunit 5	-0.240919	4.17272	0.0221172	0.754376
19116	Prlr	prolactin receptor	-0.57445	2.57168	0.0221717	0.754939
270156	AU019823	expressed sequence AU019823	-0.189448	4.41335	0.0222382	0.755907
13650	Rhbdf1	rhomboid family 1 (Drosophila)	0.201354	4.24734	0.022309	0.755971
212032	Hk3	hexokinase 3	0.415085	0.732834	0.0223652	0.755971
22139	Ttr	transthyretin	-1.30208	7.90667	0.0223862	0.755971
66048	Emc6	ER membrane protein complex subunit 6	0.172264	4.80581	0.0223921	0.755971
72318	Cyth4	cytohesin 4	-0.172569	3.66245	0.0224717	0.757371
55985	Cxcl13	chemokine (C-X-C motif) ligand 13	-0.2183	-3.34475	0.0226039	0.75773
320214	Maats1	MYCBP-associated, testis expressed 1	-0.544387	1.78639	0.0226379	0.75773
235584	Dusp7	dual specificity phosphatase 7	0.162109	5.75706	0.0226427	0.75773
234695	Rltpr	RGD motif, leucine rich repeats, tropomodulin domain and proline-rich containing	0.164863	5.28677	0.022662	0.75773
12894	Cpt1a	carnitine palmitoyltransferase 1a, liver	-0.146161	5.62495	0.0226728	0.75773
18214	Ddr2	discoidin domain receptor family, member 2	-0.280043	4.51617	0.022749	0.758391
20501	Slc16a1	solute carrier family 16 (monocarboxylic acid transporters), member 1	0.177993	6.32014	0.0227736	0.758391
14068	F7	coagulation factor VII	0.353711	-2.77072	0.0228423	0.758391
68241	Fam195a	family with sequence similarity 195, member A	0.263484	2.46795	0.0228648	0.758391
242800	Ttc34	tetratricopeptide repeat domain 34	-0.319119	1.75456	0.0229808	0.758391
233781	Xylt1	xylosyltransferase 1	0.163333	4.93427	0.0229977	0.758391
407831	Tmem204	transmembrane protein 204	-0.228593	2.71957	0.0230348	0.758391
12868	Cox8a	cytochrome c oxidase subunit VIIIa	0.16655	7.22075	0.0230372	0.758391
20807	Srf	serum response factor	0.142406	5.8552	0.02307	0.758391
12651	Chkb	choline kinase beta	0.158241	4.65374	0.0230849	0.758391
22040	Trex1	three prime repair exonuclease 1	0.219586	3.62088	0.0231121	0.758391
68198	Ndufb2	NADH dehydrogenase (ubiquinone) 1 beta subcomplex, 2	0.159175	5.00783	0.0231797	0.758946
64290	Foxb1	forkhead box B1	0.236	-3.34428	0.0232054	0.758946
320116	Fndc9	fibronectin type III domain containing 9	-0.434414	2.65315	0.0232615	0.759533
226777	C130074G19Rik	RIKEN cDNA C130074G19 gene	-0.273351	4.30858	0.0233728	0.761914
16591	Kl	klotho	-0.447196	4.3136	0.0234281	0.762466
30878	Apln	apelin	0.223595	4.03396	0.0235161	0.763507
11989	Slc7a3	solute carrier family 7 (cationic amino acid transporter, y+ system), member 3	-0.328014	3.70668	0.0235368	0.763507
73472	Spata18	spermatogenesis associated 18	-0.50873	1.83116	0.0236231	0.763891
268697	Ccnb1	cyclin B1	-0.377824	2.10256	0.0236255	0.763891
103841	Cuedc1	CUE domain containing 1	0.139489	5.46945	0.0236851	0.764577
68628	Fbxw9	F-box and WD-40 domain protein 9	0.18238	5.17622	0.0237738	0.766193
68675	Fam172a	family with sequence similarity 172, member A	-0.120761	5.8043	0.0239601	0.770948
67445	C1qtnf4	C1q and tumor necrosis factor related protein 4	0.386086	4.98185	0.0241586	0.776082
69890	Zfp219	zinc finger protein 219	0.177532	5.2731	0.0242043	0.776294
140486	Igf2bp1	insulin-like growth factor 2 mRNA binding protein 1	-0.259068	1.68935	0.0243138	0.777415
280662	Afm	afamin	0.194249	-2.96763	0.0243399	0.777415
214593	Duox2	dual oxidase 2	-0.539091	-1.75494	0.0243565	0.777415
68671	Pcyt2	phosphate cytidylyltransferase 2, ethanolamine	0.121649	5.75478	0.0244312	0.778547
69387	Dnajb13	DnaJ (Hsp40) related, subfamily B, member 13	-0.514046	0.268546	0.0245764	0.780975
11770	Fabp4	fatty acid binding protein 4, adipocyte	-0.333465	-3.15941	0.024653	0.780975
27681	Snf8	SNF8, ESCRT-II complex subunit, homolog (S. cerevisiae)	0.135788	4.62939	0.0246718	0.780975
14657	Glra4	glycine receptor, alpha 4 subunit	-0.295986	-2.99738	0.0247409	0.780975
21665	Tdg	thymine DNA glycosylase	0.295265	3.05549	0.0247417	0.780975
546840	Ldlrad1	low density lipoprotein receptor class A domain containing 1	0.199399	-3.42396	0.024743	0.780975
54648	Ccdc120	coiled-coil domain containing 120	0.199035	4.43402	0.0248122	0.781917
20568	Slpi	secretory leukocyte peptidase inhibitor	-0.182122	-3.09449	0.0249734	0.785754
74133	Smg8	smg-8 homolog, nonsense mediated mRNA decay factor (C. elegans)	-0.152815	4.52238	0.025079	0.787452
65970	Lima1	LIM domain and actin binding 1	-0.173915	4.54446	0.0251066	0.787452
104175	Sbk1	SH3-binding kinase 1	0.153549	8.63029	0.0252116	0.789253
100134861	ChkbCpt1b	Chkb-Cpt1b readthrough transcript (NMD candidate)	0.156238	4.63292	0.0252592	0.789253
72289	Malat1	metastasis associated lung adenocarcinoma transcript 1 (non-coding RNA)	0.167496	10.8705	0.0253	0.789253
218865	Chdh	choline dehydrogenase	-0.337814	2.46578	0.0253693	0.789253
100038847	Gm10406	predicted gene 10406	-0.445661	0.0736333	0.0253966	0.789253
14807	Grik3	glutamate receptor, ionotropic, kainate 3	-0.147405	7.25317	0.0254191	0.789253
57259	Tob2	transducer of ERBB2, 2	0.246827	4.82011	0.0254418	0.789253
228942	Cbln4	cerebellin 4 precursor protein	-0.234204	4.29983	0.0255737	0.790688
74176	Tgm5	transglutaminase 5	0.175611	-2.8224	0.0257081	0.790688
16002	Igf2	insulin-like growth factor 2	-0.398869	7.31426	0.0257253	0.790688
74015	Fcho1	FCH domain only 1	0.184375	6.0369	0.0257352	0.790688
22791	Dnajc2	DnaJ (Hsp40) homolog, subfamily C, member 2	-0.1569	4.98817	0.0257405	0.790688
67092	Gatm	glycine amidinotransferase (L-arginine:glycine amidinotransferase)	-0.110553	6.45436	0.0257467	0.790688
544806	Tmem92	transmembrane protein 92	0.165014	-2.51342	0.0257664	0.790688
214951	Rhbdl1	rhomboid, veinlet-like 1 (Drosophila)	0.198873	5.42853	0.0259154	0.794033
16852	Lgals1	lectin, galactose binding, soluble 1	-0.271412	3.6536	0.0260002	0.794088
101772	Ano1	anoctamin 1, calcium activated chloride channel	-0.438062	2.18924	0.0260312	0.794088
17937	Nab2	Ngfi-A binding protein 2	0.173492	4.93483	0.0260733	0.794088
70240	Ufsp1	UFM1-specific peptidase 1	0.274831	2.56569	0.0261161	0.794088
12865	Cox7a1	cytochrome c oxidase subunit VIIa 1	0.493224	-0.0268559	0.0261282	0.794088
12647	Chat	choline acetyltransferase	-0.827348	-2.34203	0.0261952	0.794088
70448	Atad3aos	ATPase family, AAA domain containing 3A, opposite strand	0.468254	-0.129599	0.0261967	0.794088
70693	Adgra2	adhesion G protein-coupled receptor A2	-0.134098	5.65652	0.0262841	0.795084
57435	Plin4	perilipin 4	-0.66974	1.51274	0.0263095	0.795084
12457	Noct	nocturnin	-0.118847	5.83371	0.0264465	0.796572
209692	Dhtkd1	dehydrogenase E1 and transketolase domain containing 1	0.2105	3.41925	0.0264478	0.796572
14421	B4galnt1	beta-1,4-N-acetyl-galactosaminyl transferase 1	0.137818	6.73915	0.0265019	0.796572
240879	Mettl11b	methyltransferase like 11B	-0.475664	-1.26186	0.0265306	0.796572
17121	Mxd3	Max dimerization protein 3	-0.439838	1.46981	0.0265591	0.796572
76220	6530402F18Rik	RIKEN cDNA 6530402F18 gene	0.186448	5.01198	0.0266175	0.797121
268935	Scube3	signal peptide, CUB domain, EGF-like 3	-0.401518	3.13319	0.0266932	0.798186
319162	Hist3h2a	histone cluster 3, H2a	0.151669	5.3391	0.026768	0.798832
223272	Itgbl1	integrin, beta-like 1	0.240818	3.5226	0.0268149	0.798832
241989	Pabpc4l	poly(A) binding protein, cytoplasmic 4-like	-0.514761	0.495327	0.0269256	0.798832
13488	Drd1	dopamine receptor D1	-0.251933	2.49205	0.0269264	0.798832
13626	Eed	embryonic ectoderm development	0.201026	3.89256	0.0269698	0.798832
238680	Cntnap3	contactin associated protein-like 3	-0.226678	4.27259	0.0269941	0.798832
12091	Glb1	galactosidase, beta 1	-0.147073	4.71253	0.0270247	0.798832
66180	P3h4	prolyl 3-hydroxylase family member 4 (non-enzymatic)	-0.21727	3.34843	0.0271099	0.798832
68553	Col6a4	collagen, type VI, alpha 4	-1.16491	1.69367	0.027117	0.798832
75259	4930556M19Rik	RIKEN cDNA 4930556M19 gene	-0.500419	-1.32578	0.0271695	0.798832
106248	Qtrtd1	queuine tRNA-ribosyltransferase domain containing 1	0.153399	4.57854	0.0271761	0.798832
723964	Mir30c-2	microRNA 30c-2	-0.284347	-3.23055	0.0271968	0.798832
381628	Adgrf3	adhesion G protein-coupled receptor F3	0.194109	-3.4651	0.0272416	0.798967
74185	Gbe1	glucan (1,4-alpha-), branching enzyme 1	-0.193547	3.24707	0.0273473	0.800885
11844	Arf5	ADP-ribosylation factor 5	0.162594	6.55731	0.0274637	0.80151
381229	Cfap58	cilia and flagella associated protein 58	-0.393708	0.56014	0.027564	0.80151
19054	Ppp2r3d	protein phosphatase 2 (formerly 2A), regulatory subunit B'', delta	0.165941	4.59975	0.0275641	0.80151
320923	Mtap7d3	MAP7 domain containing 3	0.341152	-1.62226	0.0278515	0.80151
230822	Ncmap	noncompact myelin associated protein	-0.462246	-0.843548	0.0278747	0.80151
232023	Vopp1	vesicular, overexpressed in cancer, prosurvival protein 1	-0.133299	6.89688	0.0278872	0.80151
77836	Mlana	melan-A	-0.13588	-3.50794	0.0279464	0.80151
677289	Prr33	proline rich 33	-0.420094	-1.88627	0.0279693	0.80151
58170	Asic5	acid-sensing (proton-gated) ion channel family member 5	-0.262168	-3.06054	0.028009	0.80151
56392	Shoc2	soc-2 (suppressor of clear) homolog (C. elegans)	-0.111143	6.45474	0.0280127	0.80151
268301	Sowahc	sosondowah ankyrin repeat domain family member C	-0.230473	4.56924	0.0280177	0.80151
12372	Casq1	calsequestrin 1	-0.452797	0.0746573	0.0280218	0.80151
71877	Efhc1	EF-hand domain (C-terminal) containing 1	-0.413538	1.67296	0.0280709	0.80151
59079	Erbb2ip	Erbb2 interacting protein	-0.118027	6.58696	0.0281201	0.80151
17991	Ndufa2	NADH dehydrogenase (ubiquinone) 1 alpha subcomplex, 2	0.131314	5.36296	0.0281505	0.80151
100628580	Mir5103	microRNA 5103	0.194945	-3.46494	0.0281525	0.80151
211770	Trib1	tribbles homolog 1 (Drosophila)	0.236538	3.71201	0.0282296	0.80151
18578	Pde4b	phosphodiesterase 4B, cAMP specific	-0.118152	6.51759	0.0282313	0.80151
52468	Ctdsp2	CTD (carboxy-terminal domain, RNA polymerase II, polypeptide A) small phosphatase 2	0.106336	6.56843	0.0283269	0.80151
55942	Sertad1	SERTA domain containing 1	0.274598	2.19297	0.0283583	0.80151
67123	Ubap1	ubiquitin-associated protein 1	-0.117221	5.58665	0.0284053	0.80151
320197	D830046C22Rik	RIKEN cDNA D830046C22 gene	0.204632	-3.19792	0.0284369	0.80151
276905	Armc7	armadillo repeat containing 7	0.221389	3.07115	0.0284576	0.80151
76295	Atp11b	ATPase, class VI, type 11B	0.125834	6.68378	0.0284851	0.80151
232976	Zfp574	zinc finger protein 574	0.174976	4.83863	0.0285568	0.80151
668224	Gm9054	predicted gene 9054	0.29868	-2.40538	0.0285922	0.80151
624784	Gm9855	thymine DNA glycosylase pseudogene	0.290081	3.04394	0.0286297	0.80151
224860	Plcl2	phospholipase C-like 2	-0.134643	6.10647	0.028635	0.80151
666085	Vmn2r54	vomeronasal 2, receptor 54	0.213494	-3.34245	0.0286464	0.80151
12750	Clk4	CDC like kinase 4	0.160236	5.60101	0.0287198	0.80151
24010	Ik	IK cytokine	-0.129906	6.84359	0.0287639	0.80151
18223	Numbl	numb-like	0.170418	6.58943	0.0287663	0.80151
69060	Pnlip	pancreatic lipase	-0.440048	-0.0672552	0.0287677	0.80151
381066	Zfp948	zinc finger protein 948	0.15417	4.28155	0.0287733	0.80151
94222	Olig3	oligodendrocyte transcription factor 3	-0.127998	-3.5088	0.0287938	0.80151
70005	Znf41-ps	ZNF41, pseudogene	-0.441995	0.861212	0.0288816	0.80151
170745	Xpnpep2	X-prolyl aminopeptidase (aminopeptidase P) 2, membrane-bound	0.463098	-0.126186	0.0289436	0.80151
11790	Speg	SPEG complex locus	0.165521	7.00315	0.0289514	0.80151
11861	Arl4a	ADP-ribosylation factor-like 4A	-0.128677	5.91238	0.0290081	0.80151
66929	Asf1b	anti-silencing function 1B histone chaperone	0.47377	1.04091	0.0290187	0.80151
232798	Leng8	leukocyte receptor cluster (LRC) member 8	0.177152	7.77622	0.0291186	0.80151
320538	Ubn2	ubinuclein 2	0.13447	6.5409	0.0292134	0.80151
75660	Lin37	lin-37 homolog (C. elegans)	0.203043	3.4199	0.0292206	0.80151
20538	Slc6a2	solute carrier family 6 (neurotransmitter transporter, noradrenalin), member 2	0.194284	-2.88233	0.0292501	0.80151
100503040	Gm19522	predicted gene, 19522	0.413429	0.951876	0.0292632	0.80151
338417	Scgb1c1	secretoglobin, family 1C, member 1	-0.226074	-3.46547	0.0292819	0.80151
18669	Abcb1b	ATP-binding cassette, sub-family B (MDR/TAP), member 1B	0.268187	1.93695	0.0292842	0.80151
67873	Mri1	methylthioribose-1-phosphate isomerase homolog (S. cerevisiae)	0.225402	3.52814	0.0293551	0.80151
213435	Mylk3	myosin light chain kinase 3	-0.401643	0.0454641	0.0293919	0.80151
66394	Nosip	nitric oxide synthase interacting protein	0.120286	5.38762	0.0294182	0.80151
73822	Mfsd12	major facilitator superfamily domain containing 12	0.193603	3.82825	0.0294243	0.80151
383348	Kctd16	potassium channel tetramerisation domain containing 16	0.183096	3.74346	0.0294681	0.801604
18753	Prkcd	protein kinase C, delta	-0.252223	4.80394	0.0296118	0.803772
68572	Ict1	immature colon carcinoma transcript 1	-0.168837	4.32864	0.0296542	0.803772
17470	Cd200	CD200 antigen	-0.132713	7.69751	0.029707	0.803772
14017	Evi2a	ecotropic viral integration site 2a	-0.165943	3.7409	0.0297094	0.803772
68074	A930013F10Rik	RIKEN cDNA A930013F10 gene	0.175833	4.17316	0.029907	0.808017
387172	Mir154	microRNA 154	0.269843	-3.26678	0.0301628	0.811966
97998	Deptor	DEP domain containing MTOR-interacting protein	-0.245951	2.56006	0.0301767	0.811966
17076	Ly75	lymphocyte antigen 75	-0.369348	2.43166	0.0302142	0.811966
214855	Arid5a	AT rich interactive domain 5A (MRF1-like)	0.298971	3.29062	0.0302785	0.811966
17347	Mknk2	MAP kinase-interacting serine/threonine kinase 2	0.142201	5.89992	0.0302975	0.811966
70261	Chp2	calcineurin-like EF hand protein 2	-0.459048	0.100392	0.0302981	0.811966
68428	Steap3	STEAP family member 3	0.281712	2.64915	0.0303696	0.812786
214922	Slc39a2	solute carrier family 39 (zinc transporter), member 2	0.303262	2.40427	0.0304217	0.813085
277432	Vstm2l	V-set and transmembrane domain containing 2-like	0.153163	5.07676	0.0305445	0.814725
16509	Kcne1	potassium voltage-gated channel, Isk-related subfamily, member 1	-0.166372	-3.12949	0.030565	0.814725
240168	Rasgrp3	RAS, guanyl releasing protein 3	-0.215813	4.05816	0.0306336	0.815461
72098	Tmem68	transmembrane protein 68	-0.12689	5.39864	0.0307166	0.816317
21664	Phlda1	pleckstrin homology-like domain, family A, member 1	0.241275	3.47125	0.0307846	0.816317
242747	Zfp933	zinc finger protein 933	-0.152949	4.54711	0.0307889	0.816317
218877	Sema3g	sema domain, immunoglobulin domain (Ig), short basic domain, secreted, (semaphorin) 3G	-0.29064	2.38447	0.0308808	0.817663
237213	Glra2	glycine receptor, alpha 2 subunit	-0.190736	5.36923	0.0309326	0.817946
93884	Pcdhb13	protocadherin beta 13	0.283432	3.12845	0.0310877	0.819968
319998	Tmem198	transmembrane protein 198	0.139091	5.30346	0.0312523	0.819968
57354	Cramp1l	Crm, cramped-like (Drosophila)	0.123363	5.98892	0.0312549	0.819968
20355	Sema4f	sema domain, immunoglobulin domain (Ig), TM domain, and short cytoplasmic domain	0.107581	6.17654	0.0312587	0.819968
27756	Lsm2	LSM2 homolog, U6 small nuclear RNA associated (S. cerevisiae)	-0.254442	3.09178	0.0314167	0.819968
20595	Smn1	survival motor neuron 1	-0.169517	4.10537	0.0314248	0.819968
433791	Gm13251	predicted gene 13251	-0.433225	-0.00596587	0.0314344	0.819968
76646	Wdr38	WD repeat domain 38	-0.442367	-1.53587	0.031542	0.819968
235330	Ttc12	tetratricopeptide repeat domain 12	-0.377429	2.43261	0.0316703	0.819968
100043189	Gm4285	predicted gene 4285	0.365973	1.01886	0.0317426	0.819968
12349	Car2	carbonic anhydrase 2	-0.124968	6.75616	0.0317483	0.819968
27052	Aoah	acyloxyacyl hydrolase	-0.437805	-1.09367	0.0317567	0.819968
209039	Tns2	tensin 2	-0.188552	4.05747	0.0317697	0.819968
100415916	Gm15997	predicted gene 15997	0.413199	-2.17216	0.0317987	0.819968
107817	Jmjd6	jumonji domain containing 6	0.207888	4.60839	0.0318176	0.819968
68836	Mrpl52	mitochondrial ribosomal protein L52	0.232095	3.93524	0.0318524	0.819968
14432	Gap43	growth associated protein 43	-0.137131	9.11549	0.0319291	0.819968
78508	Frmpd1os	FERM and PDZ domain containing 1, opposite strand	-0.322665	-3.0601	0.0320018	0.819968
17240	Mdfi	MyoD family inhibitor	0.475246	0.328285	0.0320469	0.819968
268739	Arhgef40	Rho guanine nucleotide exchange factor (GEF) 40	0.143932	5.41324	0.0320474	0.819968
11854	Rhod	ras homolog gene family, member D	-0.459505	0.163275	0.0320494	0.819968
217198	Plekhh3	pleckstrin homology domain containing, family H (with MyTH4 domain) member 3	0.245935	3.2335	0.0321143	0.819968
66379	Cox14	cytochrome c oxidase assembly protein 14	0.142881	4.75386	0.03227	0.819968
70248	Dazap1	DAZ associated protein 1	0.173139	5.64073	0.0323897	0.819968
80986	Ckap2	cytoskeleton associated protein 2	-0.415061	2.86041	0.032398	0.819968
17281	Fyco1	FYVE and coiled-coil domain containing 1	0.146885	6.21796	0.0324073	0.819968
219144	Arl11	ADP-ribosylation factor-like 11	-0.579834	-1.13254	0.0324749	0.819968
70021	Nt5dc2	5'-nucleotidase domain containing 2	0.23471	4.31034	0.0325142	0.819968
13799	En2	engrailed 2	-0.483621	-1.26787	0.032558	0.819968
80978	Mrgprh	MAS-related GPR, member H	0.276237	-3.0936	0.0325941	0.819968
18483	Palm	paralemmin	0.127115	8.14856	0.0326217	0.819968
74053	Grip1	glutamate receptor interacting protein 1	0.141077	5.87315	0.0326502	0.819968
67281	Rpl37	ribosomal protein L37	-0.124447	5.23148	0.0326788	0.819968
12505	Cd44	CD44 antigen	-0.265692	3.42637	0.0327005	0.819968
19132	Prph	peripherin	-0.410482	2.03691	0.0327223	0.819968
260297	Prrt1	proline-rich transmembrane protein 1	0.24304	4.607	0.0327264	0.819968
67067	Romo1	reactive oxygen species modulator 1	0.302975	4.44317	0.0327279	0.819968
239102	Zfhx2	zinc finger homeobox 2	0.177623	6.15095	0.0327304	0.819968
240672	Dusp5	dual specificity phosphatase 5	0.282295	2.40726	0.0327509	0.819968
228807	Zfp341	zinc finger protein 341	0.182934	3.84985	0.0327754	0.819968
13592	Ebf2	early B cell factor 2	-0.474452	0.129186	0.0330063	0.819968
210573	Tmem151b	transmembrane protein 151B	0.128612	6.92621	0.0330314	0.819968
14082	Fadd	Fas (TNFRSF6)-associated via death domain	-0.33906	1.97735	0.0330725	0.819968
117160	Ttyh2	tweety homolog 2 (Drosophila)	-0.135521	5.07594	0.0330967	0.819968
257632	Nod2	nucleotide-binding oligomerization domain containing 2	0.474732	-0.772799	0.0331029	0.819968
329065	Scd4	stearoyl-coenzyme A desaturase 4	-0.449486	-1.08539	0.0332291	0.819968
16565	Kif21b	kinesin family member 21B	0.132803	8.73875	0.0332483	0.819968
22634	Plagl1	pleiomorphic adenoma gene-like 1	-0.132974	5.64816	0.0333038	0.819968
432763	Prr7	proline rich 7 (synaptic)	0.471564	3.97904	0.0333371	0.819968
194388	Tet3	tet methylcytosine dioxygenase 3	0.127403	7.1	0.0333669	0.819968
69409	1700021N21Rik	RIKEN cDNA 1700021N21 gene	-0.163413	-3.23118	0.0333803	0.819968
57257	Vav3	vav 3 oncogene	0.201564	3.44929	0.0334292	0.819968
78878	Ftx	Ftx transcript, Xist regulator (non-protein coding)	0.136503	5.21926	0.0334395	0.819968
16784	Lamp2	lysosomal-associated membrane protein 2	-0.111446	6.21631	0.0334487	0.819968
330427	9330102E08Rik	RIKEN cDNA 9330102E08 gene	0.140776	4.77041	0.0334736	0.819968
14293	Fpr1	formyl peptide receptor 1	-0.150264	-2.97013	0.0335028	0.819968
93881	Pcdhb10	protocadherin beta 10	0.26797	2.5147	0.0335038	0.819968
16206	Lrig1	leucine-rich repeats and immunoglobulin-like domains 1	-0.153876	5.921	0.0335061	0.819968
232334	Vgll4	vestigial like 4 (Drosophila)	0.190708	3.80754	0.0335208	0.819968
14009	Etv1	ets variant 1	-0.114307	5.88907	0.0335739	0.819968
382038	Urb2	URB2 ribosome biogenesis 2 homolog (S. cerevisiae)	0.140684	4.69291	0.0335895	0.819968
73422	Prox2	prospero homeobox 2	0.39218	-0.0775615	0.0336465	0.819968
22034	Traf6	TNF receptor-associated factor 6	0.149328	5.01903	0.0336513	0.819968
100037260	9430060I03Rik	RIKEN cDNA 9430060I03 gene	-0.377365	-2.17996	0.0337165	0.819968
66898	Baiap2l1	BAI1-associated protein 2-like 1	-0.46544	0.172656	0.0337426	0.819968
21827	Thbs3	thrombospondin 3	0.170375	4.80781	0.0337672	0.819968
26888	Clec4a2	C-type lectin domain family 4, member a2	-0.436926	-0.598652	0.0337719	0.819968
66395	Ahnak	AHNAK nucleoprotein (desmoyokin)	-0.211868	5.2984	0.0339152	0.822445
98733	Obsl1	obscurin-like 1	0.17073	4.18844	0.0342064	0.827914
71862	Gpr160	G protein-coupled receptor 160	-0.423075	-0.305079	0.0342241	0.827914
74004	Jakmip3	janus kinase and microtubule interacting protein 3	0.125043	5.50406	0.0342671	0.827947
54153	Rasa4	RAS p21 protein activator 4	0.343343	2.01302	0.0343218	0.828262
24066	Spry4	sprouty homolog 4 (Drosophila)	0.157197	4.5626	0.0344166	0.828585
18709	Pik3r2	phosphatidylinositol 3-kinase, regulatory subunit, polypeptide 2 (p85 beta)	0.1612	7.404	0.0345101	0.828585
68592	Syf2	SYF2 homolog, RNA splicing factor (S. cerevisiae)	-0.134076	5.03208	0.0345321	0.828585
12289	Cacna1d	calcium channel, voltage-dependent, L type, alpha 1D subunit	0.135967	6.61421	0.0345393	0.828585
404634	H2afy2	H2A histone family, member Y2	-0.181079	5.70382	0.0345917	0.828585
16504	Kcnc3	potassium voltage gated channel, Shaw-related subfamily, member 3	0.162558	6.79041	0.0346057	0.828585
74393	Map10	microtubule-associated protein 10	-0.255316	2.86586	0.0346708	0.828585
14761	Gpr27	G protein-coupled receptor 27	0.367595	2.50779	0.0346849	0.828585
245945	Rbm47	RNA binding motif protein 47	-0.707265	0.0505594	0.0348008	0.828585
381353	Gm996	predicted gene 996	0.15132	6.60786	0.0349131	0.828585
110784	Nr3c2	nuclear receptor subfamily 3, group C, member 2	0.139752	6.90146	0.0350002	0.828585
242687	Wasf2	WAS protein family, member 2	-0.135845	4.71795	0.0350383	0.828585
14760	Gpr19	G protein-coupled receptor 19	0.161149	3.82716	0.0350568	0.828585
72243	1700012D01Rik	RIKEN cDNA 1700012D01 gene	-0.427689	-0.903416	0.0350637	0.828585
723822	Mir218-1	microRNA 218-1	0.177753	-3.16034	0.0350753	0.828585
56745	C1qtnf1	C1q and tumor necrosis factor related protein 1	-0.231371	3.30836	0.0350936	0.828585
258922	Olfr267	olfactory receptor 267	0.196487	-2.82726	0.035145	0.828585
100504720	2310002F09Rik	RIKEN cDNA 2310002F09 gene	0.310649	1.94239	0.0351764	0.828585
107372	C030016D13Rik	RIKEN cDNA C030016D13 gene	0.412162	-0.900787	0.0352038	0.828585
102334	Ankrd10	ankyrin repeat domain 10	0.127887	6.24102	0.0352326	0.828585
14998	H2-DMa	histocompatibility 2, class II, locus DMa	0.216701	3.32403	0.0352358	0.828585
67131	Acbd4	acyl-Coenzyme A binding domain containing 4	0.13109	4.26717	0.0352518	0.828585
100038712	Gm10516	predicted gene 10516	0.251462	2.52054	0.0353374	0.829025
381290	Atp2b4	ATPase, Ca++ transporting, plasma membrane 4	-0.205922	7.63753	0.035354	0.829025
329584	Slc2a4rg-ps	Slc2a4 regulator, pseudogene	0.251278	2.73869	0.0355286	0.829109
20637	Snrnp70	small nuclear ribonucleoprotein 70 (U1)	0.141186	7.44377	0.0355419	0.829109
67405	Nts	neurotensin	-0.2294	6.19167	0.0356219	0.829109
100041965	Oaz1-ps	ornithine decarboxylase antizyme 1, pseudogene	0.407509	1.94094	0.0357145	0.829109
268932	Caskin1	CASK interacting protein 1	0.179808	7.5113	0.0358048	0.829109
17122	Mxd4	Max dimerization protein 4	0.138597	4.71412	0.0358111	0.829109
52857	Gramd1a	GRAM domain containing 1A	0.119569	6.99378	0.0358282	0.829109
626578	Gbp10	guanylate-binding protein 10	0.333332	-1.977	0.0358942	0.829109
22097	Tsix	X (inactive)-specific transcript, opposite strand	0.490804	-0.566832	0.0359407	0.829109
108077	Skiv2l	superkiller viralicidic activity 2-like (S. cerevisiae)	0.101906	6.37983	0.0359808	0.829109
228151	4833423E24Rik	RIKEN cDNA 4833423E24 gene	-0.414155	-2.09125	0.0360063	0.829109
12826	Col4a1	collagen, type IV, alpha 1	0.157184	7.34756	0.0360215	0.829109
66266	Eapp	E2F-associated phosphoprotein	-0.135237	4.55329	0.0360504	0.829109
59090	Midn	midnolin	0.171364	6.65293	0.0361078	0.829109
55951	Mpc1	mitochondrial pyruvate carrier 1	0.347512	2.30759	0.0361868	0.829109
207212	Arhgef17	Rho guanine nucleotide exchange factor (GEF) 17	0.151524	7.82967	0.0362227	0.829109
93671	Cd163	CD163 antigen	-0.442455	1.3486	0.0362357	0.829109
102502	Pls1	plastin 1 (I-isoform)	-0.185832	3.32845	0.0362586	0.829109
244219	Zfp668	zinc finger protein 668	0.18502	4.34571	0.0362735	0.829109
243867	Fbxo46	F-box protein 46	0.157088	3.84074	0.0362767	0.829109
330657	Prss53	protease, serine 53	0.316704	1.00222	0.0363545	0.829109
67935	Ces5a	carboxylesterase 5A	0.467756	-1.00075	0.0364073	0.829109
19274	Ptprm	protein tyrosine phosphatase, receptor type, M	-0.124206	5.2191	0.0364432	0.829109
63955	Cables1	CDK5 and Abl enzyme substrate 1	-0.222902	4.0129	0.036481	0.829109
69546	Mapk1ip1	mitogen-activated protein kinase 1 interacting protein 1	0.126841	5.06153	0.0365254	0.829109
98878	Ehd4	EH-domain containing 4	-0.207373	3.26003	0.0365592	0.829109
21942	Tnfrsf9	tumor necrosis factor receptor superfamily, member 9	0.489089	-1.52461	0.0365813	0.829109
18035	Nfkbia	nuclear factor of kappa light polypeptide gene enhancer in B cells inhibitor, alpha	0.230674	4.23626	0.036771	0.829109
102448	Xylb	xylulokinase homolog (H. influenzae)	-0.238099	2.93988	0.0367992	0.829109
330830	Drc7	dynein regulatory complex subunit 7	-0.56142	2.29997	0.0368033	0.829109
100272219	AA543186	expressed sequence AA543186	0.475743	-1.53749	0.0368124	0.829109
15357	Hmgcr	3-hydroxy-3-methylglutaryl-Coenzyme A reductase	0.167123	8.18417	0.0368128	0.829109
330902	Gm16853	predicted gene, 16853	0.347603	-1.68844	0.036835	0.829109
71981	Tdrd12	tudor domain containing 12	0.449393	-1.15373	0.0368979	0.829109
270110	Irf2bp2	interferon regulatory factor 2 binding protein 2	0.185702	5.39688	0.0369047	0.829109
57340	Jph3	junctophilin 3	0.186031	7.68703	0.0369339	0.829109
239364	Tspyl5	testis-specific protein, Y-encoded-like 5	-0.126527	5.55549	0.0369896	0.829109
100216540	Snord95	small nucleolar RNA, C/D box 95	-0.319854	-2.55455	0.0370056	0.829109
26440	Psma1	proteasome (prosome, macropain) subunit, alpha type 1	-0.102748	6.37404	0.0370137	0.829109
14583	Gfpt1	glutamine fructose-6-phosphate transaminase 1	-0.112133	7.06675	0.0370597	0.829109
102920	Cenpi	centromere protein I	0.433321	1.52266	0.0370671	0.829109
240095	H2-M5	histocompatibility 2, M region locus 5	0.461595	1.32664	0.0371489	0.829439
320770	A630072M18Rik	RIKEN cDNA A630072M18 gene	0.193617	3.34627	0.0371652	0.829439
105837	Mtbp	Mdm2, transformed 3T3 cell double minute p53 binding protein	0.358431	2.30487	0.0374909	0.834952
54217	Rpl36	ribosomal protein L36	0.373983	2.456	0.0374962	0.834952
117229	Stk33	serine/threonine kinase 33	-0.331941	1.48453	0.0376261	0.836907
75956	Srrm2	serine/arginine repetitive matrix 2	0.110008	9.45553	0.0379139	0.842366
68813	Dock5	dedicator of cytokinesis 5	-0.251854	3.40582	0.0381881	0.847512
76022	Gon4l	gon-4-like (C.elegans)	0.103982	6.17733	0.0382333	0.847568
432478	Tmprss9	transmembrane protease, serine 9	0.53638	-0.998114	0.0383153	0.847568
170483	Grin3b	glutamate receptor, ionotropic, NMDA3B	0.424293	-1.99505	0.0383335	0.847568
243846	Ccdc9	coiled-coil domain containing 9	0.124163	5.08931	0.0383611	0.847568
11988	Slc7a2	solute carrier family 7 (cationic amino acid transporter, y+ system), member 2	-0.127499	5.52651	0.0384318	0.848184
78617	Cstad	CSA-conditional, T cell activation-dependent protein	0.349443	0.0484477	0.0384889	0.848184
244548	Elmod2	ELMO/CED-12 domain containing 2	-0.156474	4.52921	0.0385531	0.848184
77596	Adgrf1	adhesion G protein-coupled receptor F1	0.184883	-3.26787	0.0385958	0.848184
13665	Eif2s1	eukaryotic translation initiation factor 2, subunit 1 alpha	-0.124293	5.60766	0.0386023	0.848184
74338	Slc6a19	solute carrier family 6 (neurotransmitter transporter), member 19	-0.459496	-1.06405	0.0387792	0.850088
545192	Baiap3	BAI1-associated protein 3	-0.298675	3.06688	0.0387941	0.850088
28295	D10Jhu81e	DNA segment, Chr 10, Johns Hopkins University 81 expressed	0.130681	5.68687	0.0388427	0.850088
67676	Rpp21	ribonuclease P 21 subunit	0.213034	3.08988	0.039037	0.850088
13360	Dhcr7	7-dehydrocholesterol reductase	0.126679	5.89529	0.0391873	0.850088
276891	Timd4	T cell immunoglobulin and mucin domain containing 4	0.267641	-2.5345	0.0391998	0.850088
14961	H2-Ab1	histocompatibility 2, class II antigen A, beta 1	-0.472793	-0.319647	0.0392006	0.850088
51886	Fubp1	far upstream element (FUSE) binding protein 1	0.117719	7.54714	0.0392169	0.850088
71918	Zcchc24	zinc finger, CCHC domain containing 24	-0.114029	6.41541	0.0392394	0.850088
258571	Olfr1033	olfactory receptor 1033	0.420635	-1.80179	0.0392767	0.850088
232879	Zbtb45	zinc finger and BTB domain containing 45	0.16453	4.32266	0.0392979	0.850088
171171	Ntng2	netrin G2	0.170154	5.40232	0.0393129	0.850088
140559	Igsf8	immunoglobulin superfamily, member 8	0.140728	7.30114	0.0393739	0.850088
110648	Lmx1a	LIM homeobox transcription factor 1 alpha	-0.567875	0.539178	0.0394309	0.850088
432589	Gm11541	predicted gene 11541	-0.260145	-2.36751	0.039487	0.850088
17116	Mab21l1	mab-21-like 1 (C. elegans)	-0.403061	1.16239	0.0394934	0.850088
73183	5430402O13Rik	RIKEN cDNA 5430402O13 gene	0.530286	-0.806959	0.0394988	0.850088
75430	Anapc15	anaphase prompoting complex C subunit 15	-0.205763	3.23633	0.0395497	0.850088
26379	Esrra	estrogen related receptor, alpha	0.148387	5.03288	0.0395881	0.850088
242109	Zfp697	zinc finger protein 697	0.135392	4.96255	0.0396214	0.850088
434246	Trim72	tripartite motif-containing 72	0.486242	-1.38273	0.0396259	0.850088
19672	Rcn1	reticulocalbin 1	-0.158351	5.33077	0.0396294	0.850088
75533	Nme5	NME/NM23 family member 5	-0.237211	2.51929	0.0398448	0.853407
98267	Stk17b	serine/threonine kinase 17b (apoptosis-inducing)	-0.235308	2.84955	0.0399065	0.853407
68910	Zfp467	zinc finger protein 467	0.161001	4.3838	0.0399129	0.853407
56699	Cdc42ep4	CDC42 effector protein (Rho GTPase binding) 4	0.143278	6.07428	0.0400052	0.854012
12824	Col2a1	collagen, type II, alpha 1	0.327913	2.77113	0.0400271	0.854012
68525	Evc2	Ellis van Creveld syndrome 2	0.126282	4.64731	0.0401033	0.85472
414111	C130083M11Rik	RIKEN cDNA C130083M11 gene	0.181739	-3.1968	0.0403172	0.855555
233208	Scaf1	SR-related CTD-associated factor 1	0.136534	7.31734	0.0403216	0.855555
105404	BB123696	expressed sequence BB123696	-0.148153	-3.13015	0.0404194	0.855555
110379	Sec13	SEC13 homolog (S. cerevisiae)	-0.120289	5.93027	0.0404299	0.855555
67154	Mtdh	metadherin	-0.108377	6.3802	0.0404966	0.855555
52004	Cdk2ap2	CDK2-associated protein 2	0.208703	3.76243	0.0404969	0.855555
69572	Mfsd3	major facilitator superfamily domain containing 3	0.229952	2.40532	0.0405133	0.855555
69774	Ms4a6b	membrane-spanning 4-domains, subfamily A, member 6B	-0.36679	0.270383	0.0405143	0.855555
75328	4930563D23Rik	RIKEN cDNA 4930563D23 gene	-0.167359	-3.42344	0.0405348	0.855555
68870	Ak8	adenylate kinase 8	-0.361985	0.925419	0.0405944	0.855555
63859	Impg1	interphotoreceptor matrix proteoglycan 1	-0.167455	-3.42323	0.0406309	0.855555
56149	Grasp	GRP1 (general receptor for phosphoinositides 1)-associated scaffold protein	0.168267	4.3612	0.0406588	0.855555
18986	Pou2f1	POU domain, class 2, transcription factor 1	0.182093	5.87391	0.040703	0.85558
102623	AI414108	expressed sequence AI414108	0.18654	5.13271	0.0407832	0.855702
331392	Gm5124	nucleolar and coiled-body phosphoprotein 1 pseudogene	-0.148043	4.66011	0.0407949	0.855702
13640	Efna5	ephrin A5	-0.17748	3.72518	0.04089	0.856793
269633	Wdr86	WD repeat domain 86	-0.608334	0.50884	0.0410552	0.859349
59091	Jph2	junctophilin 2	-0.438366	0.407525	0.0411824	0.861065
100303647	AF357359	snoRNA AF357359	0.40859	0.00880022	0.0412237	0.861065
624367	Gm6498	glyceraldehyde-3-phosphate dehydrogenase pseudogene	-0.34262	-2.67043	0.0412748	0.861226
319939	Tns3	tensin 3	-0.105703	6.46048	0.0414326	0.862178
22758	Zscan12	zinc finger and SCAN domain containing 12	-0.202492	3.43953	0.0414348	0.862178
100217427	Snord52	small nucleolar RNA, C/D box 52	-0.326456	-2.05377	0.0414505	0.862178
110835	Chrna5	cholinergic receptor, nicotinic, alpha polypeptide 5	0.189678	3.56589	0.0415989	0.86351
66468	Ska1	spindle and kinetochore associated complex subunit 1	0.325241	0.035457	0.0416503	0.86351
209378	Itih5	inter-alpha (globulin) inhibitor H5	-0.172824	5.43557	0.0417615	0.86351
66397	Sar1b	SAR1 gene homolog B (S. cerevisiae)	-0.130445	5.50069	0.0417633	0.86351
105450	Mmrn2	multimerin 2	-0.266124	2.60146	0.0418484	0.86351
70083	Metrn	meteorin, glial cell differentiation regulator	0.172364	4.95774	0.041892	0.86351
230676	Szt2	seizure threshold 2	0.150076	6.1658	0.0419028	0.86351
93878	Pcdhb7	protocadherin beta 7	-0.187508	4.05983	0.0419219	0.86351
170729	Scrt1	scratch homolog 1, zinc finger protein (Drosophila)	0.131737	6.18455	0.0419229	0.86351
380969	Nckap5l	NCK-associated protein 5-like	0.139422	5.09641	0.0419487	0.86351
654805	F930015N05Rik	RIKEN cDNA F930015N05 gene	-0.442214	-0.558968	0.0421512	0.864419
14201	Fhl3	four and a half LIM domains 3	0.41868	0.582546	0.0421812	0.864419
14804	Grid2	glutamate receptor, ionotropic, delta 2	-0.204052	3.2062	0.0422182	0.864419
723833	Mir300	microRNA 300	-0.157541	-3.34339	0.0422428	0.864419
230775	Adgrb2	adhesion G protein-coupled receptor B2	0.183562	8.84646	0.0422442	0.864419
75465	Dynlrb2	dynein light chain roadblock-type 2	-0.455501	1.61358	0.0422537	0.864419
21678	Tead3	TEA domain family member 3	0.369785	2.01778	0.0424418	0.866258
78784	Celf3	CUGBP, Elav-like family member 3	0.130141	7.48043	0.0424463	0.866258
56275	Rbm14	RNA binding motif protein 14	0.125881	5.59094	0.0424743	0.866258
140482	Zfp358	zinc finger protein 358	0.169681	5.00746	0.0427426	0.866794
16872	Lhx4	LIM homeobox protein 4	-0.157169	-3.34527	0.0427864	0.866794
15466	Hrh2	histamine receptor H2	0.296691	1.6376	0.0427894	0.866794
12266	C3	complement component 3	-0.391282	0.581443	0.0428108	0.866794
67789	Dalrd3	DALR anticodon binding domain containing 3	0.12419	5.56065	0.0428186	0.866794
240055	Neurl1b	neuralized E3 ubiquitin protein ligase 1B	0.141495	6.30288	0.0428928	0.866794
11752	Anxa8	annexin A8	-0.401797	-0.0100727	0.0429147	0.866794
195046	Nlrp1a	NLR family, pyrin domain containing 1A	0.411352	-1.86704	0.0430201	0.866794
73001	2900055J20Rik	RIKEN cDNA 2900055J20 gene	0.301441	1.95674	0.0430242	0.866794
13642	Efnb2	ephrin B2	0.104739	6.35036	0.0430331	0.866794
23922	Jtb	jumping translocation breakpoint	0.141786	4.58146	0.0430523	0.866794
93732	Acox2	acyl-Coenzyme A oxidase 2, branched chain	-0.473658	-0.832824	0.0430876	0.866794
242022	Frem2	Fras1 related extracellular matrix protein 2	0.250959	4.15529	0.0431336	0.866794
54367	Zfp326	zinc finger protein 326	-0.129942	5.63391	0.0431764	0.866794
100855	Tbc1d14	TBC1 domain family, member 14	-0.111252	7.43139	0.0432103	0.866794
14783	Grb10	growth factor receptor bound protein 10	-0.133678	5.85793	0.043226	0.866794
67263	Zswim6	zinc finger SWIM-type containing 6	0.175706	6.36006	0.0433041	0.866794
68713	Ifitm1	interferon induced transmembrane protein 1	-0.418016	0.794943	0.0433188	0.866794
20346	Sema3a	sema domain, immunoglobulin domain (Ig), short basic domain, secreted, (semaphorin) 3A	-0.224885	3.47797	0.0433288	0.866794
545291	Hpse2	heparanase 2	-0.401783	-1.61203	0.043412	0.867586
216285	Alx1	ALX homeobox 1	-0.186902	-2.15038	0.0435375	0.86922
110265	Msra	methionine sulfoxide reductase A	0.110464	6.12848	0.0436322	0.87012
78787	Usp54	ubiquitin specific peptidase 54	-0.112263	6.19667	0.0436772	0.87012
665306	3930402G23Rik	RIKEN cDNA 3930402G23 gene	0.425477	-1.10636	0.0437138	0.87012
99929	Tiparp	TCDD-inducible poly(ADP-ribose) polymerase	0.209441	4.66986	0.0437611	0.870189
12822	Col18a1	collagen, type XVIII, alpha 1	-0.312918	4.41675	0.0438209	0.870508
53600	Timm23	translocase of inner mitochondrial membrane 23	0.404921	1.25472	0.0438653	0.870521
56375	B4galt4	UDP-Gal:betaGlcNAc beta 1,4-galactosyltransferase, polypeptide 4	-0.125481	4.77524	0.0439773	0.871874
193740	Hspa1a	heat shock protein 1A	0.727645	2.65262	0.044047	0.872385
226169	Pprc1	peroxisome proliferative activated receptor, gamma, coactivator-related 1	0.128965	5.45576	0.0441279	0.873118
67356	Tmco5	transmembrane and coiled-coil domains 5	0.501918	-0.856329	0.0442436	0.873293
16948	Lox	lysyl oxidase	-0.514442	1.66292	0.0442562	0.873293
407786	Taf9b	TAF9B RNA polymerase II, TATA box binding protein (TBP)-associated factor	-0.131939	5.0209	0.0442752	0.873293
225608	Sh3tc2	SH3 domain and tetratricopeptide repeats 2	-0.29839	1.52793	0.0443407	0.873293
74132	Rnf6	ring finger protein (C3H2C3 type) 6	-0.111618	5.73252	0.0443729	0.873293
108797	Mex3b	mex3 homolog B (C. elegans)	0.133144	5.60335	0.0444003	0.873293
217558	G2e3	G2/M-phase specific E3 ubiquitin ligase	0.161012	5.34002	0.0445852	0.876065
73129	3110015C05Rik	RIKEN cDNA 3110015C05 gene	0.189326	-2.96883	0.0446752	0.876348
100037278	Fam129c	family with sequence similarity 129, member C	0.377158	0.96318	0.0447148	0.876348
170770	Bbc3	BCL2 binding component 3	0.286722	3.46722	0.04474	0.876348
17364	Trpm1	transient receptor potential cation channel, subfamily M, member 1	0.379781	-2.06409	0.0447759	0.876348
237711	Eml6	echinoderm microtubule associated protein like 6	0.185803	6.07688	0.0449554	0.876944
16803	Lbp	lipopolysaccharide binding protein	-0.612537	2.13099	0.0450396	0.876944
68270	Dnaaf1	dynein, axonemal assembly factor 1	-0.437506	0.314393	0.0450401	0.876944
20981	Syt3	synaptotagmin III	0.134469	5.82971	0.0451097	0.876944
628431	Hmgb1-rs17	high mobility group box 1, related sequence 17	0.167425	-3.09459	0.0451408	0.876944
68668	Klk5	kallikrein related-peptidase 5	0.157795	-3.42376	0.0452161	0.876944
74229	Paqr8	progestin and adipoQ receptor family member VIII	-0.128055	7.37362	0.0452243	0.876944
75613	Med25	mediator complex subunit 25	0.186553	6.08666	0.0452519	0.876944
18798	Plcb4	phospholipase C, beta 4	-0.172141	4.44022	0.045416	0.876944
269878	Megf8	multiple EGF-like-domains 8	0.131954	7.84124	0.0454307	0.876944
104582	Rprml	reprimo-like	0.219124	4.92937	0.0454934	0.876944
100043766	Gm14057	Ppp1r14c pseudogene	0.312862	2.47505	0.0455009	0.876944
56381	Spen	SPEN homolog, transcriptional regulator (Drosophila)	0.135141	7.16873	0.0455401	0.876944
19290	Pura	purine rich element binding protein A	0.211355	4.19648	0.0455541	0.876944
76634	1700110C19Rik	RIKEN cDNA 1700110C19 gene	0.405353	-0.451037	0.0455882	0.876944
72667	Zfp444	zinc finger protein 444	0.129111	4.81209	0.0455926	0.876944
12795	Plk3	polo-like kinase 3	0.203984	3.71139	0.0456182	0.876944
243300	Nyap1	neuronal tyrosine-phosphorylated phosphoinositide 3-kinase adaptor 1	0.129456	7.47992	0.0457154	0.876944
54607	Socs6	suppressor of cytokine signaling 6	-0.162155	3.73931	0.045727	0.876944
319953	Ttll1	tubulin tyrosine ligase-like 1	-0.124576	5.77845	0.0457398	0.876944
240505	Cdc42bpg	CDC42 binding protein kinase gamma (DMPK-like)	0.227769	3.28684	0.0457953	0.876944
238252	Gpr135	G protein-coupled receptor 135	0.347867	2.54517	0.0458227	0.876944
214642	Cped1	cadherin-like and PC-esterase domain containing 1	-0.289909	2.08599	0.0458392	0.876944
74145	F13a1	coagulation factor XIII, A1 subunit	-0.410453	2.51436	0.0458928	0.876944
207259	Zbtb7c	zinc finger and BTB domain containing 7C	-0.349378	2.36924	0.0459089	0.876944
209027	Pycr1	pyrroline-5-carboxylate reductase 1	-0.434376	1.4177	0.0460332	0.877214
100609	Nsun5	NOL1/NOP2/Sun domain family, member 5	0.213691	3.50141	0.046125	0.877214
216795	Wnt9a	wingless-type MMTV integration site family, member 9A	0.223854	2.74008	0.046177	0.877214
71436	Flrt3	fibronectin leucine rich transmembrane protein 3	-0.154424	5.55614	0.0461975	0.877214
13544	Dvl3	dishevelled 3, dsh homolog (Drosophila)	0.115071	5.93968	0.0462008	0.877214
212933	Pm20d1	peptidase M20 domain containing 1	0.37953	0.81108	0.0462696	0.877214
63873	Trpv4	transient receptor potential cation channel, subfamily V, member 4	-0.6436	0.976125	0.0463567	0.877214
100038371	Zfp389	zinc finger protein 389	0.417491	-0.91414	0.0463751	0.877214
16782	Lamc2	laminin, gamma 2	-0.2669	2.72637	0.0464257	0.877214
11639	Ak4	adenylate kinase 4	0.118924	5.83878	0.0464615	0.877214
11685	Alox12e	arachidonate lipoxygenase, epidermal	-0.406121	-1.67077	0.0464891	0.877214
66330	1700020L24Rik	RIKEN cDNA 1700020L24 gene	-0.395004	-2.55437	0.0464904	0.877214
233066	Syne4	spectrin repeat containing, nuclear envelope family member 4	0.43973	0.419727	0.0464965	0.877214
73301	Ttc29	tetratricopeptide repeat domain 29	-0.468436	0.452594	0.0466862	0.879162
66043	Atp5d	ATP synthase, H+ transporting, mitochondrial F1 complex, delta subunit	0.1273	6.97645	0.0467356	0.879162
100503353	Gm14440	predicted gene 14440	0.278789	-3.0289	0.0467782	0.879162
53317	Plrg1	pleiotropic regulator 1, PRL1 homolog (Arabidopsis)	-0.113954	5.50116	0.0467969	0.879162
329941	Col8a2	collagen, type VIII, alpha 2	-0.656284	2.39295	0.0468208	0.879162
18791	Plat	plasminogen activator, tissue	0.132468	5.71443	0.0468659	0.879179
54194	Akap8l	A kinase (PRKA) anchor protein 8-like	0.137498	6.0859	0.0469885	0.880646
22339	Vegfa	vascular endothelial growth factor A	0.112406	6.07048	0.0471424	0.880756
269799	Clec4a1	C-type lectin domain family 4, member a1	-0.425983	-0.896842	0.0471686	0.880756
545641	Gm5860	predicted gene 5860	-0.223432	-3.09518	0.0471838	0.880756
54371	Chst2	carbohydrate sulfotransferase 2	0.118023	7.45247	0.0472821	0.880756
12165	Gdf2	growth differentiation factor 2	0.168599	-3.16226	0.0472884	0.880756
78070	Cpt1c	carnitine palmitoyltransferase 1c	0.113327	6.47919	0.0472998	0.880756
320026	A330076H08Rik	RIKEN cDNA A330076H08 gene	0.242403	3.02747	0.0473544	0.880756
231637	Ssh1	slingshot homolog 1 (Drosophila)	0.166092	4.3108	0.0475303	0.880756
67087	Ctnnbip1	catenin beta interacting protein 1	-0.115693	6.42855	0.0476343	0.880756
77805	Esco1	establishment of cohesion 1 homolog 1 (S. cerevisiae)	0.163169	4.23979	0.0477072	0.880756
21677	Tead2	TEA domain family member 2	-0.311966	3.64001	0.0478735	0.880756
73728	Psd	pleckstrin and Sec7 domain containing	0.163391	8.91529	0.047899	0.880756
14261	Fmo1	flavin containing monooxygenase 1	-0.226837	4.0586	0.0479276	0.880756
140493	Kcnn3	potassium intermediate/small conductance calcium-activated channel, subfamily N, member 3	-0.14068	4.94791	0.0479475	0.880756
100165	AI507597	expressed sequence AI507597	0.15821	-3.19461	0.0480298	0.880756
243621	Iqsec3	IQ motif and Sec7 domain 3	0.121101	7.43969	0.0480668	0.880756
71037	Prss55	protease, serine 55	0.174146	-3.34277	0.0480868	0.880756
216028	Lrrtm3	leucine rich repeat transmembrane neuronal 3	-0.131654	4.64408	0.0481256	0.880756
18741	Pitx2	paired-like homeodomain transcription factor 2	-0.0909368	-3.50837	0.0481564	0.880756
100302567	AF357399	snoRNA AF357399	0.179371	-3.23228	0.048168	0.880756
69976	Galk2	galactokinase 2	-0.136485	4.31234	0.0482412	0.880756
76880	6430411K18Rik	RIKEN cDNA 6430411K18 gen	0.379216	1.79471	0.0482721	0.880756
75452	Ascc2	activating signal cointegrator 1 complex subunit 2	0.169477	4.78426	0.0482754	0.880756
243339	Tmem130	transmembrane protein 130	-0.125431	7.8279	0.048302	0.880756
17698	Msn	moesin	-0.156491	5.8547	0.0483474	0.880756
64540	Tspan4	tetraspanin 4	-0.173642	4.13038	0.0483563	0.880756
57339	Jph1	junctophilin 1	0.146256	5.02842	0.0483697	0.880756
20147	Rs1	retinoschisis (X-linked, juvenile) 1 (human)	-0.391632	-2.0887	0.0483712	0.880756
674895	Nek10	NIMA (never in mitosis gene a)- related kinase 10	-0.255692	1.41312	0.0484756	0.880756
68070	Pdzd2	PDZ domain containing 2	-0.258633	6.16423	0.0484871	0.880756
216439	Agap2	ArfGAP with GTPase domain, ankyrin repeat and PH domain 2	0.13018	9.7815	0.0485353	0.880756
207785	Csrnp2	cysteine-serine-rich nuclear protein 2	0.1338	5.55624	0.0486521	0.880756
108155	Ogt	O-linked N-acetylglucosamine (GlcNAc) transferase (UDP-N-acetylglucosamine:polypeptide-N-acetylglucosaminyl transferase)	0.111447	8.49318	0.0487111	0.880756
67976	Trabd	TraB domain containing	0.139619	4.60857	0.0487858	0.880756
50911	Exosc9	exosome component 9	-0.130022	5.14314	0.0488054	0.880756
100504039	LOC100504039	uncharacterized LOC100504039	-0.162552	-3.38367	0.0488087	0.880756
71159	4933416I08Rik	RIKEN cDNA 4933416I08 gene	-0.162553	-3.38367	0.0488305	0.880756
230828	Il22ra1	interleukin 22 receptor, alpha 1	-0.350687	-1.82175	0.0488697	0.880756
94064	Mrpl27	mitochondrial ribosomal protein L27	-0.145874	4.21326	0.0489894	0.880756
237052	Tceal1	transcription elongation factor A (SII)-like 1	-0.143857	4.63338	0.0490702	0.880756
620235	Siglec15	sialic acid binding Ig-like lectin 15	-0.135364	-3.38344	0.0491221	0.880756
60534	Fancg	Fanconi anemia, complementation group G	0.168109	3.62197	0.049139	0.880756
235302	D630033O11Rik	RIKEN cDNA D630033O11 gene	0.318337	-2.69543	0.0492142	0.880756
77022	2700099C18Rik	NDC80 homolog, kinetochore complex component pseudogene	-0.427418	0.87399	0.0492185	0.880756
225341	Lims2	LIM and senescent cell antigen like domains 2	-0.216344	2.69135	0.0492924	0.880756
17986	Ndp	Norrie disease (pseudoglioma) (human)	-0.185094	3.32954	0.0493092	0.880756
11512	Adcy6	adenylate cyclase 6	0.100595	6.3248	0.0494259	0.880756
574519	Vax2os	ventral anterior homeobox 2, opposite strand	0.124393	-2.67185	0.0494323	0.880756
23959	Nt5e	5' nucleotidase, ecto	-0.254344	2.09501	0.0494646	0.880756
83493	Sacm1l	SAC1 (suppressor of actin mutations 1, homolog)-like (S. cerevisiae)	-0.0962993	6.37261	0.0494828	0.880756
18130	Ints6	integrator complex subunit 6	0.152397	4.66662	0.049547	0.880756
72258	Kcnk10	potassium channel, subfamily K, member 10	0.1957	4.10539	0.049601	0.880756
100504421	2900076A07Rik	RIKEN cDNA 2900076A07 gene	0.29736	1.82161	0.0496288	0.880756
24063	Spry1	sprouty homolog 1 (Drosophila)	0.165351	3.78399	0.0496314	0.880756
268465	Eme1	essential meiotic endonuclease 1 homolog 1 (S. pombe)	0.345583	0.446141	0.0496374	0.880756
70691	3830403N18Rik	RIKEN cDNA 3830403N18 gene	-0.361227	-2.40203	0.0496504	0.880756
381582	Tmem240	transmembrane protein 240	0.211039	3.75418	0.0497234	0.880756
104479	Ccdc117	coiled-coil domain containing 117	0.331253	4.42953	0.0497457	0.880756
11486	Ada	adenosine deaminase	-0.393467	1.96214	0.0497588	0.880756
241764	L3mbtl1	l(3)mbt-like (Drosophila)	0.2986	3.52422	0.0497675	0.880756
57394	Tmem27	transmembrane protein 27	-0.349142	-2.71593	0.0497974	0.880756
78329	2310010J17Rik	RIKEN cDNA 2310010J17 gene	0.429672	-0.0519898	0.0498329	0.880756
268498	E030025P04Rik	RIKEN cDNA E030025P04 gene	0.161062	-3.38268	0.0499233	0.880756
18424	Otx2	orthodenticle homolog 2	-1.13292	0.59353	0.049955	0.880756
235086	Igsf9b	immunoglobulin superfamily, member 9B	0.233476	4.31007	0.0500932	0.880756
213527	Pth2r	parathyroid hormone 2 receptor	-0.415372	0.982295	0.0501053	0.880756
18761	Prkcq	protein kinase C, theta	-0.173457	3.35239	0.0501593	0.880756
20359	Sema6b	sema domain, transmembrane domain (TM), and cytoplasmic domain, (semaphorin) 6B	0.121242	6.64049	0.0501999	0.880756
234678	D230025D16Rik	RIKEN cDNA D230025D16 gene	-0.104747	5.2075	0.0502041	0.880756
12655	Chil3	chitinase-like 3	-0.262038	-3.16011	0.0502128	0.880756
100125931	Phtf1os	putative homeodomain transcription factor 1, opposite strand	-0.311449	1.83656	0.05029	0.880756
224224	Impg2	interphotoreceptor matrix proteoglycan 2	0.560856	0.952458	0.0503204	0.880756
59287	Ncstn	nicastrin	-0.0951433	6.27342	0.0503571	0.880756
544717	1190007I07Rik	RIKEN cDNA 1190007I07 gene	0.312633	1.73552	0.0503827	0.880756
623534	Nme9	NME/NM23 family member 9	-0.417136	-0.649371	0.0504362	0.880756
278679	Apol7b	apolipoprotein L 7b	0.163243	-3.19821	0.0505254	0.880756
13983	Esr2	estrogen receptor 2 (beta)	0.462158	-1.54179	0.0505901	0.880756
76560	Prss8	protease, serine 8 (prostasin)	-0.425885	1.20381	0.0506239	0.880756
14782	Gsr	glutathione reductase	-0.141781	4.81331	0.050636	0.880756
15511	Hspa1b	heat shock protein 1B	0.782723	2.95312	0.0506371	0.880756
102657	Cd276	CD276 antigen	0.175879	4.87342	0.0506526	0.880756
268663	Cdhr2	cadherin-related family member 2	-0.407394	-1.15435	0.0506741	0.880756
320022	Ccdc79	coiled-coil domain containing 79	-0.392684	-0.59652	0.0507064	0.880756
13516	Epyc	epiphycan	-0.365952	-1.76697	0.0507149	0.880756
216984	Evi2b	ecotropic viral integration site 2b	-0.423079	-0.165192	0.0508304	0.881627
14407	Gabrg3	gamma-aminobutyric acid (GABA) A receptor, subunit gamma 3	0.273947	2.77433	0.0508537	0.881627
100038514	Gm11837	predicted gene 11837	0.354995	1.14454	0.0509081	0.8818
20195	S100a11	S100 calcium binding protein A11	-0.341464	1.70371	0.0510811	0.882445
76485	Glt8d1	glycosyltransferase 8 domain containing 1	0.1389	4.8171	0.0511269	0.882445
54384	Mtmr7	myotubularin related protein 7	-0.125694	6.04156	0.0511544	0.882445
102644	Oaf	OAF homolog (Drosophila)	-0.225004	2.92956	0.0513006	0.882445
13555	E2f1	E2F transcription factor 1	-0.192975	3.29105	0.0513513	0.882445
238317	Elmsan1	ELM2 and Myb/SANT-like domain containing 1	0.117676	5.22869	0.0513859	0.882445
69352	Necab1	N-terminal EF-hand calcium binding protein 1	-0.152543	6.72182	0.0514786	0.882445
72677	2810049E08Rik	RIKEN cDNA 2810049E08 gene	0.238963	2.32664	0.0514924	0.882445
110460	Acat2	acetyl-Coenzyme A acetyltransferase 2	0.132343	6.07022	0.0515592	0.882445
15251	Hif1a	hypoxia inducible factor 1, alpha subunit	-0.100698	6.7785	0.0515805	0.882445
50767	Pnpla6	patatin-like phospholipase domain containing 6	0.112081	5.96698	0.0515927	0.882445
66566	Ntpcr	nucleoside-triphosphatase, cancer-related	0.16425	3.71082	0.0516936	0.882445
100039436	Mageb16-ps1	melanoma antigen family B, 16, pseudogene 1	-0.26708	-3.23006	0.0517921	0.882445
242785	Klhl21	kelch-like 21	0.138158	4.30621	0.051807	0.882445
233902	Fbxl19	F-box and leucine-rich repeat protein 19	0.108207	6.65389	0.0518296	0.882445
258956	Olfr535	olfactory receptor 535	0.148615	-3.50834	0.0518919	0.882445
22793	Zyx	zyxin	0.132272	5.41549	0.0519072	0.882445
228598	Ebf4	early B cell factor 4	0.177393	3.42104	0.0520397	0.882445
100217457	Snord58b	small nucleolar RNA, C/D box 58B	0.40185	-2.32227	0.0521009	0.882445
14067	F5	coagulation factor V	-1.22846	2.52501	0.0521265	0.882445
51786	Cpsf2	cleavage and polyadenylation specific factor 2	-0.0985969	6.46603	0.0521368	0.882445
70567	Fra10ac1	FRA10AC1 homolog (human)	0.250214	3.49017	0.0521546	0.882445
245536	Gm614	predicted gene 614	-0.140421	-3.26829	0.0521961	0.882445
71330	Rcbtb1	regulator of chromosome condensation (RCC1) and BTB (POZ) domain containing protein 1	-0.0997573	5.87648	0.052243	0.882445
15451	Hpn	hepsin	0.513441	-0.708595	0.0522658	0.882445
12837	Col8a1	collagen, type VIII, alpha 1	-0.740779	1.65677	0.0523396	0.882445
244879	Npat	nuclear protein in the AT region	0.114165	5.1835	0.0523593	0.882445
56277	Tmem45a	transmembrane protein 45a	-0.373623	0.314959	0.0524063	0.882445
110794	Cebpe	CCAAT/enhancer binding protein (C/EBP), epsilon	0.171607	-3.19436	0.0524352	0.882445
30937	Lmcd1	LIM and cysteine-rich domains 1	0.268316	2.44483	0.0524416	0.882445
381626	Rbm33	RNA binding motif protein 33	0.12521	6.86081	0.0524621	0.882445
59036	Dact1	dapper homolog 1, antagonist of beta-catenin (xenopus)	0.173073	5.13992	0.0526936	0.882445
12789	Cnga2	cyclic nucleotide gated channel alpha 2	0.425486	-1.16483	0.052788	0.882445
100233207	Gm17359	predicted gene, 17359	0.183951	-2.77611	0.0527901	0.882445
230596	Prpf38a	PRP38 pre-mRNA processing factor 38 (yeast) domain containing A	-0.135819	4.91103	0.0528961	0.882445
320939	5930403L14Rik	RIKEN cDNA 5930403L14 gene	0.141656	5.23258	0.052982	0.882445
71943	Tom1l1	target of myb1-like 1 (chicken)	-0.15154	3.86096	0.0531189	0.882445
240725	Sulf1	sulfatase 1	-0.540735	3.60814	0.053159	0.882445
100217466	Scarna17	small Cajal body-specific RNA 17	0.159167	-3.09689	0.0531692	0.882445
67088	Cand2	cullin-associated and neddylation-dissociated 2 (putative)	0.197162	4.02079	0.053188	0.882445
17059	Klrb1c	killer cell lectin-like receptor subfamily B member 1C	-0.144437	-3.26846	0.0532135	0.882445
94220	Cnnm4	cyclin M4	0.140443	4.33155	0.0532187	0.882445
545366	Cfhr2	complement factor H-related 2	-0.140671	-3.46464	0.0532227	0.882445
269295	Rtn4rl2	reticulon 4 receptor-like 2	0.155526	4.86449	0.0532241	0.882445
246696	Slc25a28	solute carrier family 25, member 28	0.125817	4.57804	0.0532265	0.882445
229681	St7l	suppression of tumorigenicity 7-like	-0.121642	4.74441	0.0532433	0.882445
18973	Pole	polymerase (DNA directed), epsilon	0.286844	3.53272	0.053323	0.882445
58226	Cacna1h	calcium channel, voltage-dependent, T type, alpha 1H subunit	0.137701	7.37388	0.0533367	0.882445
230917	Tmem201	transmembrane protein 201	0.117861	6.46488	0.0533397	0.882445
233489	Picalm	phosphatidylinositol binding clathrin assembly protein	-0.105015	7.82548	0.0533551	0.882445
231332	Pea15b	phosphoprotein enriched in astrocytes 15B	0.154089	-3.30636	0.0535297	0.882445
100502871	Gm19424	predicted gene, 19424	-0.174818	-3.50848	0.0535986	0.882445
66462	2810428I15Rik	RIKEN cDNA 2810428I15 gene	0.181004	4.07538	0.0536697	0.882445
57377	Mogs	mannosyl-oligosaccharide glucosidase	0.119747	4.88867	0.0536958	0.882445
102115	Dohh	deoxyhypusine hydroxylase/monooxygenase	0.190361	5.23712	0.0537307	0.882445
100038912	Ceacam-ps1	carcinoembryonic antigen-related cell adhesion molecule pseudogene 1	0.150947	-3.4656	0.0538149	0.882445
103135	Pan2	PAN2 polyA specific ribonuclease subunit homolog (S. cerevisiae)	0.135732	4.82297	0.053829	0.882445
26405	Map3k2	mitogen-activated protein kinase kinase kinase 2	0.129877	6.10717	0.053886	0.882445
67141	Fbxo5	F-box protein 5	-0.415085	1.58543	0.0539362	0.882445
19090	Prkdc	protein kinase, DNA activated, catalytic polypeptide	0.151458	5.74441	0.0539436	0.882445
100504221	Efcab8	EF-hand calcium binding domain 8	0.149403	-3.34296	0.0539714	0.882445
286940	Flnb	filamin, beta	0.118659	6.74293	0.0539866	0.882445
75665	Ccdc64	coiled-coil domain containing 64	0.136768	4.74294	0.0540376	0.882445
65099	Irak1bp1	interleukin-1 receptor-associated kinase 1 binding protein 1	0.153702	4.26364	0.0540821	0.882445
402728	Pax6os1	paired box 6 opposite strand 1	-0.38944	-1.92242	0.0541017	0.882445
18101	Nmbr	neuromedin B receptor	-0.424046	1.25841	0.0541729	0.882445
109284	R3hdm4	R3H domain containing 4	0.116072	7.71549	0.0542164	0.882445
69754	Fbxo7	F-box protein 7	-0.14477	4.08583	0.0542331	0.882445
236643	Sytl5	synaptotagmin-like 5	0.297278	1.48067	0.0542464	0.882445
74485	Lrrc71	leucine rich repeat containing 71	-0.4137	0.862381	0.0542479	0.882445
14051	Eya4	eyes absent 4 homolog (Drosophila)	-0.207693	2.65963	0.0542735	0.882445
230558	C8a	complement component 8, alpha polypeptide	0.212911	-3.19792	0.0542745	0.882445
623121	Pydc4	pyrin domain containing 4	0.150947	-3.46502	0.0542909	0.882445
11552	Adra2b	adrenergic receptor, alpha 2b	-0.599048	-1.81633	0.0543014	0.882445
21898	Tlr4	toll-like receptor 4	-0.291016	0.923209	0.0545627	0.882445
56332	Amotl2	angiomotin-like 2	0.13071	5.26712	0.0545797	0.882445
22158	Tulp3	tubby-like protein 3	0.133608	4.62692	0.0546074	0.882445
214952	Rhot2	ras homolog gene family, member T2	0.125929	5.99273	0.0547106	0.882445
70359	Gtpbp3	GTP binding protein 3	0.168091	4.04791	0.0548184	0.882445
19302	Pex2	peroxisomal biogenesis factor 2	-0.141686	4.47375	0.0548312	0.882445
223669	Zfp7	zinc finger protein 7	0.196073	3.50383	0.0549004	0.882445
320210	A230077H06Rik	RIKEN cDNA A230077H06 gene	0.204128	3.48002	0.0549448	0.882445
67267	Uqcc2	ubiquinol-cytochrome c reductase complex assembly factor 2	0.12091	5.28862	0.0549996	0.882445
13494	Drg1	developmentally regulated GTP binding protein 1	-0.0993777	6.04184	0.0550619	0.882445
104215	Rhoq	ras homolog gene family, member Q	0.113394	5.57791	0.0551107	0.882445
20515	Slc20a1	solute carrier family 20, member 1	0.105314	7.02872	0.0552026	0.882445
236930	Ercc6l	excision repair cross-complementing rodent repair deficiency complementation group 6 like	0.382405	1.29757	0.0552301	0.882445
17245	Mdm1	transformed mouse 3T3 cell double minute 1	-0.219928	3.90021	0.0552993	0.882445
12835	Col6a3	collagen, type VI, alpha 3	-0.489453	3.61025	0.055311	0.882445
18968	Pola1	polymerase (DNA directed), alpha 1	-0.197177	3.56333	0.0553129	0.882445
68510	Ints1	integrator complex subunit 1	0.133145	6.85733	0.0554411	0.882445
245631	Mum1l1	melanoma associated antigen (mutated) 1-like 1	-0.297266	2.31335	0.055458	0.882445
101100	Ttll3	tubulin tyrosine ligase-like family, member 3	0.115408	5.28811	0.0554738	0.882445
26394	Lypla2	lysophospholipase 2	0.142393	6.17955	0.0554838	0.882445
76421	1700028K03Rik	RIKEN cDNA 1700028K03 gene	0.422967	-1.05333	0.0555719	0.882445
97908	Hist1h3g	histone cluster 1, H3g	0.177288	-3.42353	0.0556068	0.882445
29867	Cabp1	calcium binding protein 1	0.12132	5.19602	0.0556158	0.882445
12834	Col6a2	collagen, type VI, alpha 2	0.328609	4.43986	0.0556536	0.882445
228756	Cstl1	cystatin-like 1	0.358485	-2.35967	0.0557124	0.882445
100503311	Pifo	primary cilia formation	-0.471364	0.881665	0.0557231	0.882445
433466	Jmjd7	jumonji domain containing 7	0.246316	2.72271	0.0557309	0.882445
66403	Asf1a	anti-silencing function 1A histone chaperone	-0.156128	3.86166	0.0557659	0.882445
68915	Vars2	valyl-tRNA synthetase 2, mitochondrial (putative)	0.132719	4.82364	0.0557884	0.882445
69964	2810403D21Rik	RIKEN cDNA 2810403D21 gene	0.460909	-0.588353	0.0558474	0.882445
66235	Eif1ax	eukaryotic translation initiation factor 1A, X-linked	-0.114166	6.0356	0.0560391	0.882445
27220	Cartpt	CART prepropeptide	-0.346057	0.0642959	0.056061	0.882445
78896	1500015O10Rik	RIKEN cDNA 1500015O10 gene	-1.01443	2.80685	0.0560958	0.882445
233490	Crebzf	CREB/ATF bZIP transcription factor	0.123164	5.76455	0.0561026	0.882445
23888	Gpc6	glypican 6	-0.166033	4.47436	0.0561202	0.882445
19656	Rbmxl1	RNA binding motif protein, X linked-like-1	-0.183612	3.83738	0.0561704	0.882445
12970	Crygs	crystallin, gamma S	0.158739	-3.19667	0.0562313	0.882445
67120	Ttc14	tetratricopeptide repeat domain 14	0.109038	7.53948	0.0562496	0.882445
20202	S100a9	S100 calcium binding protein A9 (calgranulin B)	-0.514187	-1.49026	0.0562786	0.882445
69109	Fam58b	family with sequence similarity 58, member B	-0.176495	3.44776	0.0563536	0.882445
67988	Tmx3	thioredoxin-related transmembrane protein 3	-0.100414	6.30649	0.0564022	0.882445
100034739	Gm17762	predicted gene, 17762	0.318926	1.47587	0.0564631	0.882445
100036537	Gm11149	predicted gene 11149	0.168867	-3.38196	0.0565186	0.882445
235415	Cplx3	complexin 3	-0.354669	2.16421	0.0565582	0.882445
666938	Bend4	BEN domain containing 4	0.168766	4.62321	0.0566763	0.882445
319176	Hist2h2ac	histone cluster 2, H2ac	0.145657	-3.5085	0.0566833	0.882445
18817	Plk1	polo-like kinase 1	0.377491	2.55961	0.0567376	0.882445
238323	Rps6kl1	ribosomal protein S6 kinase-like 1	0.113604	5.45966	0.0567696	0.882445
619332	4933416C03Rik	RIKEN cDNA 4933416C03 gene	0.148532	-3.46547	0.0567778	0.882445
233315	Mtmr10	myotubularin related protein 10	-0.117548	4.69942	0.0567873	0.882445
12374	Casr	calcium-sensing receptor	-0.413248	0.288584	0.056816	0.882445
101700	Trim68	tripartite motif-containing 68	0.271168	2.41506	0.0568766	0.882445
545527	Erich6	glutamate rich 6	-0.320937	0.524398	0.0569367	0.882445
100040591	Kcnj13	potassium inwardly-rectifying channel, subfamily J, member 13	-1.06388	1.20604	0.0569451	0.882445
245866	Ift52	intraflagellar transport 52	-0.115409	4.65103	0.0569464	0.882445
78514	Arhgap10	Rho GTPase activating protein 10	-0.199077	2.84569	0.0569792	0.882445
18029	Nfic	nuclear factor I/C	0.114326	6.14558	0.0569853	0.882445
77056	Tmco4	transmembrane and coiled-coil domains 4	0.259404	1.40792	0.0570064	0.882445
270058	Map1s	microtubule-associated protein 1S	0.215634	5.74334	0.0570672	0.882445
666532	Gm13139	predicted gene 13139	-0.399347	0.513894	0.0571095	0.882445
23967	Osr1	odd-skipped related 1 (Drosophila)	0.424091	1.6995	0.0571251	0.882445
100642166	Gm15446	predicted gene 15446	-0.921642	0.779572	0.0571326	0.882445
64296	Abhd8	abhydrolase domain containing 8	0.144551	7.15542	0.0572028	0.882445
319317	Snhg11	small nucleolar RNA host gene 11	0.193098	10.2094	0.0572058	0.882445
80288	Bcl9l	B cell CLL/lymphoma 9-like	0.1181	6.24114	0.0572137	0.882445
257635	Sdsl	serine dehydratase-like	0.362628	0.695904	0.0573861	0.882445
195727	Nhs	Nance-Horan syndrome (human)	-0.241419	3.15278	0.0574826	0.882445
226025	Trpm3	transient receptor potential cation channel, subfamily M, member 3	-0.139804	6.5124	0.0576248	0.882445
216148	Shc2	SHC (Src homology 2 domain containing) transforming protein 2	0.123056	5.68954	0.0576275	0.882445
13370	Dio1	deiodinase, iodothyronine, type I	0.14505	-3.50856	0.057635	0.882445
433022	Plcxd2	phosphatidylinositol-specific phospholipase C, X domain containing 2	-0.150899	6.55978	0.0576667	0.882445
66599	Rdm1	RAD52 motif 1	0.263794	1.84654	0.0578616	0.882445
381314	Iars2	isoleucine-tRNA synthetase 2, mitochondrial	-0.112498	5.81749	0.0578983	0.882445
230075	Ndufb6	NADH dehydrogenase (ubiquinone) 1 beta subcomplex, 6	0.113152	5.25334	0.0578988	0.882445
630499	H2-K2	histocompatibility 2, K region locus 2	-0.424905	-0.467828	0.0578997	0.882445
20641	Snrpd1	small nuclear ribonucleoprotein D1	-0.202779	4.7847	0.0580196	0.882445
69993	Chn2	chimerin 2	-0.161501	5.12713	0.0580361	0.882445
100217429	Snord64	small nucleolar RNA, C/D box 64	0.337451	-2.46246	0.0580413	0.882445
217109	Utp18	UTP18, small subunit (SSU) processome component, homolog (yeast)	-0.128726	4.62633	0.0580827	0.882445
22774	Zic4	zinc finger protein of the cerebellum 4	-0.627037	2.57034	0.0581404	0.882445
12424	Cck	cholecystokinin	0.137772	6.9793	0.058208	0.882445
212943	Fam46a	family with sequence similarity 46, member A	0.278436	3.16517	0.0582159	0.882445
18113	Nnmt	nicotinamide N-methyltransferase	-0.346333	1.68419	0.0583101	0.882445
106039	Gga1	golgi associated, gamma adaptin ear containing, ARF binding protein 1	0.0998357	6.08964	0.0583105	0.882445
97130	C77080	expressed sequence C77080	0.148587	4.00472	0.0583311	0.882445
233210	Prr12	proline rich 12	0.121559	6.50168	0.0583878	0.882445
72290	Lsm11	U7 snRNP-specific Sm-like protein LSM11	0.15974	7.3668	0.0584027	0.882445
67394	4930404I05Rik	RIKEN cDNA 4930404I05 gene	-0.131032	-3.46604	0.0584798	0.882445
17188	Maz	MYC-associated zinc finger protein (purine-binding transcription factor)	0.108761	7.54683	0.0584816	0.882445
56464	Ctsf	cathepsin F	0.0986728	5.34618	0.0585304	0.882445
320869	Spata33	spermatogenesis associated 33	-0.391916	-0.300316	0.0585639	0.882445
107094	Rrp12	ribosomal RNA processing 12 homolog (S. cerevisiae)	-0.103638	5.69914	0.0586237	0.882445
19091	Prkg1	protein kinase, cGMP-dependent, type I	0.11687	4.88068	0.0586588	0.882445
53626	Insm1	insulinoma-associated 1	0.260144	3.78839	0.0586987	0.882445
66491	Polr2l	polymerase (RNA) II (DNA directed) polypeptide L	-0.242084	2.43129	0.0587159	0.882445
622208	Gm6297	predicted gene 6297	-0.323369	0.810656	0.0587371	0.882445
100504714	Gm16793	predicted gene, 16793	0.352579	-0.668419	0.058873	0.882445
225058	Gm4832	predicted gene 4832	-0.16546	-3.42353	0.0588768	0.882445
100233208	Gm10778	predicted gene 10778	0.414992	-1.60286	0.0588807	0.882445
260305	Nphp4	nephronophthisis 4 (juvenile) homolog (human)	0.147598	4.31111	0.0590392	0.882445
75387	Sirt4	sirtuin 4	0.183624	3.38171	0.0590637	0.882445
56291	Styx	serine/threonine/tyrosine interaction protein	-0.300864	1.64917	0.0591356	0.882445
399568	BC052040	cDNA sequence BC052040	-0.180333	3.46352	0.0591419	0.882445
319582	6430573F11Rik	RIKEN cDNA 6430573F11 gene	0.173945	3.64546	0.0591474	0.882445
666348	Apol7e	apolipoprotein L 7e	0.156154	-3.38538	0.059289	0.882445
276950	Slfn8	schlafen 8	0.37255	-0.448973	0.0594511	0.882445
76206	Gpr165	G protein-coupled receptor 165	-0.223836	2.98476	0.0594708	0.882445
12014	Bach2	BTB and CNC homology 2	0.132826	5.80218	0.0595062	0.882445
216799	Nlrp3	NLR family, pyrin domain containing 3	-0.359235	0.00445221	0.0596027	0.882445
15228	Foxg1	forkhead box G1	0.141446	7.26545	0.0596285	0.882445
56055	Gtpbp2	GTP binding protein 2	0.118619	5.98532	0.0596515	0.882445
327987	Med13	mediator complex subunit 13	0.112102	7.38573	0.0596669	0.882445
723839	Mir323	microRNA 323	-0.176234	-3.50808	0.0596805	0.882445
403185	4932443I19Rik	RIKEN cDNA 4932443I19 gene	0.424382	-0.71192	0.0598216	0.882445
106877	Afap1l1	actin filament associated protein 1-like 1	-0.189783	4.09137	0.0598481	0.882445
211666	Mgst2	microsomal glutathione S-transferase 2	0.144458	-3.23166	0.0599256	0.882445
16517	Kcnj16	potassium inwardly-rectifying channel, subfamily J, member 16	-0.169684	4.35028	0.0599387	0.882445
100689	Spon2	spondin 2, extracellular matrix protein	0.262155	0.280299	0.059954	0.882445
17444	Grap2	GRB2-related adaptor protein 2	-0.310581	-1.52261	0.0600039	0.882445
106522	Pkdcc	protein kinase domain containing, cytoplasmic	0.187975	3.78389	0.0600412	0.882445
58178	Sorcs1	sortilin-related VPS10 domain containing receptor 1	-0.125283	4.40518	0.060102	0.882445
233549	Mogat2	monoacylglycerol O-acyltransferase 2	0.151807	-2.15185	0.060109	0.882445
217166	Nr1d1	nuclear receptor subfamily 1, group D, member 1	-0.167683	5.75307	0.0601642	0.882445
75404	Arhgap36	Rho GTPase activating protein 36	-0.344108	1.21107	0.0601722	0.882445
17684	Cited2	Cbp/p300-interacting transactivator, with Glu/Asp-rich carboxy-terminal domain, 2	0.147783	4.92974	0.0601852	0.882445
66090	Ypel3	yippee-like 3 (Drosophila)	0.0990852	6.19139	0.0602385	0.882445
12297	Cacnb3	calcium channel, voltage-dependent, beta 3 subunit	0.110026	7.72618	0.0603338	0.882445
216551	Lgalsl	lectin, galactoside binding-like	-0.0972876	6.4631	0.0603343	0.882445
55938	Apom	apolipoprotein M	0.145598	-2.82564	0.0604294	0.882445
72195	Supt7l	suppressor of Ty 7-like	0.121694	4.44833	0.0604351	0.882445
68564	Nufip2	nuclear fragile X mental retardation protein interacting protein 2	0.154745	6.53865	0.0604387	0.882445
50721	Sirt6	sirtuin 6	0.165008	3.92533	0.0604644	0.882445
64144	Mllt1	myeloid/lymphoid or mixed-lineage leukemia (trithorax homolog, Drosophila); translocated to, 1	0.125003	6.99503	0.0604905	0.882445
76775	Slc10a7	solute carrier family 10 (sodium/bile acid cotransporter family), member 7	-0.213148	3.08877	0.0605001	0.882445
243529	H1fx	H1 histone family, member X	0.260584	4.10087	0.0605011	0.882445
170767	Rfxap	regulatory factor X-associated protein	0.128135	4.90146	0.0605382	0.882445
26878	B3galt2	UDP-Gal:betaGlcNAc beta 1,3-galactosyltransferase, polypeptide 2	-0.126078	5.90154	0.0606409	0.882445
27377	Yme1l1	YME1-like 1 (S. cerevisiae)	-0.100757	6.74787	0.060704	0.882445
18209	Ntn3	netrin 3	0.155544	3.97212	0.060726	0.882445
18073	Nid1	nidogen 1	-0.199372	5.92692	0.0607397	0.882445
13854	Epn1	epsin 1	0.121035	8.34451	0.0608355	0.882445
29810	Bag3	BCL2-associated athanogene 3	0.277898	3.13342	0.060873	0.882445
18008	Nes	nestin	-0.230424	6.1665	0.0609488	0.882445
723846	Mir341	microRNA 341	0.480644	-1.81939	0.0609895	0.882445
69054	1810007C17Rik	RIKEN cDNA 1810007C17 gene	0.143375	-3.23148	0.0610102	0.882445
12810	Coch	coagulation factor C homolog (Limulus polyphemus)	-0.201375	3.52882	0.0610456	0.882445
77767	Ermn	ermin, ERM-like protein	-0.196172	5.15313	0.0610712	0.882445
12047	Bcl2a1d	B cell leukemia/lymphoma 2 related protein A1d	-0.129317	-3.46531	0.0610725	0.882445
65112	Pmepa1	prostate transmembrane protein, androgen induced 1	0.116424	4.82831	0.0610921	0.882445
233406	Prc1	protein regulator of cytokinesis 1	-0.353417	3.91459	0.0611295	0.882445
218613	Mier3	mesoderm induction early response 1, family member 3	0.106468	5.09917	0.0611379	0.882445
241770	Rims4	regulating synaptic membrane exocytosis 4	-0.163943	3.92693	0.0613006	0.882445
78651	Lsm6	LSM6 homolog, U6 small nuclear RNA associated (S. cerevisiae)	-0.126149	5.18766	0.061437	0.882445
72201	Otud6b	OTU domain containing 6B	-0.0923767	6.01891	0.0614927	0.882445
327959	Xaf1	XIAP associated factor 1	-0.293303	0.883994	0.0614933	0.882445
75015	4930503B20Rik	RIKEN cDNA 4930503B20 gene	-0.136144	-3.09603	0.0615102	0.882445
78245	Acbd7	acyl-Coenzyme A binding domain containing 7	0.378704	-1.56251	0.0615186	0.882445
14233	Foxi1	forkhead box I1	-0.134508	-3.46504	0.0615274	0.882445
58175	Rgs20	regulator of G-protein signaling 20	0.138441	4.23786	0.0616472	0.882445
100043902	Six3os1	SIX homeobox 3, opposite strand 1	-0.77962	-0.262683	0.0617319	0.882445
94066	Mrpl36	mitochondrial ribosomal protein L36	0.147773	3.97932	0.0617411	0.882445
329977	Fhad1	forkhead-associated (FHA) phosphopeptide binding domain 1	-0.256939	2.09296	0.0617634	0.882445
99712	Cept1	choline/ethanolaminephosphotransferase 1	-0.106276	5.14713	0.0618195	0.882445
20847	Stat2	signal transducer and activator of transcription 2	0.133192	4.91541	0.0618442	0.882445
16176	Il1b	interleukin 1 beta	-0.347633	-2.30119	0.0618992	0.882445
80859	Nfkbiz	nuclear factor of kappa light polypeptide gene enhancer in B cells inhibitor, zeta	0.235387	2.81852	0.0619088	0.882445
272589	Tbcel	tubulin folding cofactor E-like	-0.0911391	5.82384	0.0619307	0.882445
14789	P3h3	prolyl 3-hydroxylase 3	0.137702	4.54591	0.0620035	0.882445
269994	Gsg1l	GSG1-like	-0.139851	5.31138	0.0620075	0.882445
78777	Enthd2	ENTH domain containing 2	0.141805	4.2338	0.0620866	0.882445
11982	Atp10a	ATPase, class V, type 10A	-0.193645	3.45887	0.0620965	0.882445
13115	Cyp27b1	cytochrome P450, family 27, subfamily b, polypeptide 1	0.40276	-0.674205	0.0621208	0.882445
15043	H2-T3	histocompatibility 2, T region locus 3	-0.168612	-3.50888	0.062132	0.882445
29856	Smtn	smoothelin	-0.195681	3.65049	0.0621393	0.882445
77371	Sec24a	Sec24 related gene family, member A (S. cerevisiae)	0.109815	5.15342	0.0621393	0.882445
12841	Col9a3	collagen, type IX, alpha 3	-0.293015	4.13739	0.062168	0.882445
19729	Slc50a1	solute carrier family 50 (sugar transporter), member 1	0.127926	3.92512	0.062183	0.882445
258064	Olfr316	olfactory receptor 316	-0.444854	-1.45031	0.0621837	0.882445
18619	Penk	preproenkephalin	-0.162247	3.93775	0.0621884	0.882445
114893	Dcun1d1	DCN1, defective in cullin neddylation 1, domain containing 1 (S. cerevisiae)	-0.139507	4.94882	0.0623218	0.882445
214111	Slc24a1	solute carrier family 24 (sodium/potassium/calcium exchanger), member 1	-0.406329	-1.4752	0.0623311	0.882445
232983	Cxcl17	chemokine (C-X-C motif) ligand 17	-0.140759	-2.85369	0.0623319	0.882445
77781	Epm2aip1	EPM2A (laforin) interacting protein 1	-0.100774	7.99648	0.0623815	0.882445
546336	Prrg1	proline rich Gla (G-carboxyglutamic acid) 1	-0.201262	2.8669	0.0623947	0.882445
12525	Cd8a	CD8 antigen, alpha chain	-0.124184	-3.46592	0.0625388	0.882935
66991	Khdc3	KH domain containing 3, subcortical maternal complex member	0.477785	-1.09387	0.0625584	0.882935
214498	Cdc73	cell division cycle 73, Paf1/RNA polymerase II complex component	-0.129176	4.6017	0.0626535	0.882935
238663	Spata31d1d	spermatogenesis associated 31 subfamily D, member 1D	-0.228967	-2.97105	0.0626857	0.882935
233040	Fbxo27	F-box protein 27	0.165795	2.99515	0.062765	0.882935
20347	Sema3b	sema domain, immunoglobulin domain (Ig), short basic domain, secreted, (semaphorin) 3B	-0.450215	1.87278	0.0628713	0.882935
71726	Smug1	single-strand selective monofunctional uracil DNA glycosylase	0.13208	4.33767	0.0628839	0.882935
73174	Tbkbp1	TBK1 binding protein 1	0.0973942	5.94149	0.062885	0.882935
78309	Cul9	cullin 9	0.0950078	6.48056	0.063	0.882935
101604	E430018J23Rik	RIKEN cDNA E430018J23 gene	-0.299849	2.24901	0.0630232	0.882935
258871	Olfr898	olfactory receptor 898	-0.167521	-3.509	0.0631523	0.882935
67023	Use1	unconventional SNARE in the ER 1 homolog (S. cerevisiae)	-0.107376	5.24625	0.0631619	0.882935
72082	Cyp2c55	cytochrome P450, family 2, subfamily c, polypeptide 55	0.149176	-3.26621	0.0632557	0.882935
21961	Tns1	tensin 1	-0.117618	5.50425	0.0632572	0.882935
22381	Wbp5	WW domain binding protein 5	-0.120001	5.68677	0.0633129	0.882935
21937	Tnfrsf1a	tumor necrosis factor receptor superfamily, member 1a	-0.173563	3.50802	0.0633863	0.882935
20823	Ssb	Sjogren syndrome antigen B	-0.120038	7.07412	0.0634416	0.882935
57815	Spata5	spermatogenesis associated 5	-0.136537	3.97139	0.0634691	0.882935
19181	Psmc2	proteasome (prosome, macropain) 26S subunit, ATPase 2	-0.0975065	6.4588	0.0634912	0.882935
381022	Kmt2d	lysine (K)-specific methyltransferase 2D	0.144385	7.66121	0.0635093	0.882935
100045778	Rnf223	ring finger 223	0.470432	-0.0909041	0.0635269	0.882935
230088	Fam214b	family with sequence similarity 214, member B	0.127508	5.45674	0.0636329	0.882935
67052	Ndc80	NDC80 homolog, kinetochore complex component (S. cerevisiae)	-0.372121	1.50716	0.0636333	0.882935
75467	1700011E24Rik	RIKEN cDNA 1700011E24 gene	-0.142867	-2.91106	0.0636565	0.882935
16798	Lats1	large tumor suppressor	0.0999503	6.55566	0.0636809	0.882935
100217419	Snora52	small nucleolar RNA, H/ACA box 52	-0.401069	-1.44036	0.0637035	0.882935
18519	Kat2b	K(lysine) acetyltransferase 2B	-0.139036	4.2967	0.0637036	0.882935
100124453	Mir654	microRNA 654	-0.350721	-2.74096	0.0637087	0.882935
73078	Pmpcb	peptidase (mitochondrial processing) beta	-0.111004	5.31979	0.0637169	0.882935
14739	S1pr2	sphingosine-1-phosphate receptor 2	0.298107	2.3048	0.0637619	0.882943
320706	Soga1	suppressor of glucose, autophagy associated 1	0.108175	8.25904	0.0639788	0.884753
22693	Zfp30	zinc finger protein 30	0.143873	3.74132	0.0639816	0.884753
381605	Tbc1d2	TBC1 domain family, member 2	0.278201	1.98181	0.0640379	0.884915
13498	Atn1	atrophin 1	0.115167	7.71316	0.0641017	0.885098
114713	Rasa2	RAS p21 protein activator 2	0.114411	5.48953	0.0641401	0.885098
268288	Samd3	sterile alpha motif domain containing 3	-0.548803	-0.334193	0.0642017	0.885334
723876	Mir486	microRNA 486	0.144197	-3.23231	0.0644913	0.888711
71839	Osgin1	oxidative stress induced growth inhibitor 1	0.371702	-1.18	0.0646604	0.888746
18399	Slc22a6	solute carrier family 22 (organic anion transporter), member 6	-0.396621	3.46487	0.0646875	0.888746
238024	Fn3krp	fructosamine 3 kinase related protein	0.102184	4.8357	0.0647006	0.888746
225348	Wdr36	WD repeat domain 36	-0.110204	5.35373	0.0647019	0.888746
75475	Oplah	5-oxoprolinase (ATP-hydrolysing)	0.120545	4.62111	0.0647455	0.888746
226412	R3hdm1	R3H domain containing 1	0.115854	7.67881	0.0647868	0.888746
269109	Dpp10	dipeptidylpeptidase 10	-0.146756	6.26702	0.0648338	0.888746
12015	Bad	BCL2-associated agonist of cell death	0.120679	4.60105	0.0648514	0.888746
69513	1700030C10Rik	RIKEN cDNA 1700030C10 gene	0.450051	-0.782749	0.0649061	0.888883
56221	Ccl24	chemokine (C-C motif) ligand 24	0.324102	-1.73894	0.0649592	0.888997
65961	Utp3	UTP3, small subunit (SSU) processome component, homolog (S. cerevisiae)	-0.148234	4.90647	0.0650165	0.889088
24105	Rbck1	RanBP-type and C3HC4-type zinc finger containing 1	0.094688	6.20849	0.0651061	0.889088
329716	BC107364	cDNA sequence BC107364	-0.236972	-3.26834	0.0651508	0.889088
110012	Tpgs1	tubulin polyglutamylase complex subunit 1	0.313251	4.11894	0.0652329	0.889088
18218	Dusp8	dual specificity phosphatase 8	0.107321	7.50971	0.0652435	0.889088
66354	Snw1	SNW domain containing 1	-0.0873592	6.04722	0.0652658	0.889088
12767	Cxcr4	chemokine (C-X-C motif) receptor 4	-0.244089	4.82511	0.0652788	0.889088
11554	Adrb1	adrenergic receptor, beta 1	0.18884	3.01179	0.0653789	0.889269
11984	Atp6v0c	ATPase, H+ transporting, lysosomal V0 subunit C	0.166601	6.11883	0.0654153	0.889269
381409	Cdh26	cadherin-like 26	-0.399047	-0.773555	0.0654262	0.889269
16777	Lamb1	laminin B1	0.114892	6.38164	0.0655107	0.889767
230996	9430015G10Rik	RIKEN cDNA 9430015G10 gene	0.144082	4.4028	0.0655951	0.889767
15565	Htr6	5-hydroxytryptamine (serotonin) receptor 6	0.294796	1.15889	0.065672	0.889767
110075	Bmp3	bone morphogenetic protein 3	-0.273997	2.48644	0.0656999	0.889767
381598	2610005L07Rik	cadherin 11 pseudogene	0.213742	3.56149	0.0657027	0.889767
68490	Zfp579	zinc finger protein 579	0.192401	4.01419	0.0657314	0.889767
85308	Emc9	ER membrane protein complex subunit 9	0.1787	3.3692	0.0658039	0.889947
20682	Sox9	SRY (sex determining region Y)-box 9	0.223471	5.04136	0.0658342	0.889947
64136	Sdf2l1	stromal cell-derived factor 2-like 1	0.312948	2.90609	0.0659427	0.89009
14706	Gng4	guanine nucleotide binding protein (G protein), gamma 4	-0.14063	6.3313	0.0659483	0.89009
65254	Dpysl5	dihydropyrimidinase-like 5	-0.113595	9.64946	0.0659827	0.89009
100113398	Adat3	adenosine deaminase, tRNA-specific 3	0.35734	1.15892	0.0660717	0.89009
20599	Smr3a	submaxillary gland androgen regulated protein 3A	-0.133987	-2.94044	0.0660964	0.89009
68612	Ube2c	ubiquitin-conjugating enzyme E2C	0.368079	2.2296	0.0661184	0.89009
170639	Olfr78	olfactory receptor 78	-0.276644	-2.69754	0.0662001	0.89009
18601	Padi3	peptidyl arginine deiminase, type III	0.140535	-3.26896	0.0662028	0.89009
100039636	Atp6v0c-ps2	ATPase, H+ transporting, lysosomal V0 subunit C, pseudogene 2	0.165633	6.11803	0.0663782	0.89049
224585	Zfp160	zinc finger protein 160	-0.128822	4.74377	0.0664062	0.89049
21832	Thpo	thrombopoietin	0.183143	2.73239	0.0664339	0.89049
100127111	Snord22	small nucleolar RNA, C/D box 22	-0.386693	-0.923722	0.0664852	0.89049
64660	Mrps24	mitochondrial ribosomal protein S24	0.157563	3.91818	0.0665168	0.89049
320586	A630089N07Rik	RIKEN cDNA A630089N07 gene	0.252584	1.73761	0.0665189	0.89049
50782	Rgs11	regulator of G-protein signaling 11	0.26659	3.95183	0.0665472	0.89049
17777	Mttp	microsomal triglyceride transfer protein	0.159618	3.71016	0.0665908	0.89049
74513	Neto2	neuropilin (NRP) and tolloid (TLL)-like 2	-0.114995	7.32265	0.066726	0.890851
100038608	Gm10389	predicted gene 10389	-0.131934	-3.46506	0.0667546	0.890851
104383	Rcor2	REST corepressor 2	0.164746	4.46536	0.0667615	0.890851
66975	Trappc13	trafficking protein particle complex 13	-0.0968574	5.70598	0.066797	0.890851
20618	Sncg	synuclein, gamma	-0.412696	0.763463	0.0670586	0.893485
12521	Cd82	CD82 antigen	-0.17177	4.00287	0.0671276	0.893485
210162	Zkscan2	zinc finger with KRAB and SCAN domains 2	0.150253	4.97749	0.0671423	0.893485
209497	Tmem164	transmembrane protein 164	-0.120316	5.56763	0.0671742	0.893485
12667	Chrd	chordin	0.149328	5.24302	0.0675084	0.895066
27279	Tnfrsf12a	tumor necrosis factor receptor superfamily, member 12a	0.3547	0.742982	0.0675247	0.895066
11828	Aqp3	aquaporin 3	0.135877	-3.16073	0.0675394	0.895066
434484	Sp140	Sp140 nuclear body protein	-0.35509	-1.69206	0.0675853	0.895066
233011	Itpkc	inositol 1,4,5-trisphosphate 3-kinase C	0.161655	3.60368	0.0675853	0.895066
208650	Cblb	Casitas B-lineage lymphoma b	-0.129781	5.79741	0.0676683	0.895066
101966	D8Ertd738e	DNA segment, Chr 8, ERATO Doi 738, expressed	0.113591	5.18413	0.0676893	0.895066
26406	Map3k3	mitogen-activated protein kinase kinase kinase 3	0.136076	4.92762	0.0676972	0.895066
270210	Zfp651	zinc finger protein 651	0.110915	6.74421	0.0677377	0.895066
27418	Mkln1	muskelin 1, intracellular mediator containing kelch motifs	-0.0867208	6.15745	0.0677432	0.895066
20539	Slc7a5	solute carrier family 7 (cationic amino acid transporter, y+ system), member 5	-0.1528	7.0541	0.0678337	0.895186
12427	Ccna1	cyclin A1	0.367656	1.41966	0.0678526	0.895186
17975	Ncl	nucleolin	-0.129669	8.66037	0.0679694	0.895186
78334	Cdk19	cyclin-dependent kinase 19	-0.114512	6.60096	0.0680331	0.895186
11370	Acadvl	acyl-Coenzyme A dehydrogenase, very long chain	-0.106048	5.19302	0.0680719	0.895186
272359	Irf2bp1	interferon regulatory factor 2 binding protein 1	0.134589	5.43381	0.0680974	0.895186
239273	Abcc4	ATP-binding cassette, sub-family C (CFTR/MRP), member 4	-0.162517	3.53648	0.0681254	0.895186
252864	Dusp15	dual specificity phosphatase-like 15	-0.195711	3.65418	0.0682105	0.895186
67248	Rpl39	ribosomal protein L39	-0.164424	3.69741	0.0682584	0.895186
70821	4921507P07Rik	RIKEN cDNA 4921507P07 gene	-0.397023	0.186069	0.0682642	0.895186
12549	Arhgap31	Rho GTPase activating protein 31	-0.104528	5.48751	0.0682993	0.895186
70918	Nsun7	NOL1/NOP2/Sun domain family, member 7	0.181087	2.84911	0.0683189	0.895186
319189	Hist2h2bb	histone cluster 2, H2bb	0.172151	-3.26907	0.0683564	0.895186
102162	Taf5l	TAF5-like RNA polymerase II, p300/CBP-associated factor (PCAF)-associated factor	-0.130229	4.33471	0.0683826	0.895186
17349	Mlf1	myeloid leukemia factor 1	-0.386895	1.76031	0.0685351	0.896593
212965	BC024386	cDNA sequence BC023486	-0.126865	-3.34436	0.0685976	0.89682
106840	Unc119b	unc-119 homolog B (C. elegans)	0.124349	5.3873	0.0687486	0.898203
59083	Fetub	fetuin beta	-0.285512	-2.64696	0.0689182	0.899166
21351	Taldo1	transaldolase 1	-0.0929696	6.40984	0.0689509	0.899166
380608	Tagap1	T cell activation GTPase activating protein 1	-0.129416	3.79251	0.0689579	0.899166
73407	Tepp	testis, prostate and placenta expressed	-0.123922	-2.55824	0.0690819	0.899619
432508	Cpsf6	cleavage and polyadenylation specific factor 6	0.105128	7.43456	0.0691339	0.899619
70612	Tmem230	transmembrane protein 230	0.152562	3.42841	0.0691961	0.899619
20648	Snta1	syntrophin, acidic 1	0.123299	4.79576	0.0691962	0.899619
229615	Pias3	protein inhibitor of activated STAT 3	0.12298	4.68277	0.0692414	0.899619
228368	Slc35c1	solute carrier family 35, member C1	0.146595	4.173	0.0692641	0.899619
73321	1700042O10Rik	RIKEN cDNA 1700042O10 gene	0.160356	-3.34467	0.0694577	0.90016
276919	Gemin4	gem (nuclear organelle) associated protein 4	-0.160047	3.72224	0.0694631	0.90016
75600	Calml4	calmodulin-like 4	-0.606853	0.952753	0.0694667	0.90016
268515	Bahcc1	BAH domain and coiled-coil containing 1	0.107929	5.77492	0.0695489	0.90016
14389	Gab2	growth factor receptor bound protein 2-associated protein 2	-0.115072	5.84115	0.0695855	0.90016
69094	Tmem160	transmembrane protein 160	0.172484	3.77958	0.0696286	0.90016
75858	Speer4cos	spermatogenesis associated glutamate (E)-rich protein 4C, opposite strand transcript	0.143395	-3.38271	0.0698325	0.90016
380928	Lmo7	LIM domain only 7	0.0960213	6.98617	0.0699723	0.90016
52666	Arhgef25	Rho guanine nucleotide exchange factor (GEF) 25	0.104673	7.33149	0.0699994	0.90016
20439	Siah2	seven in absentia 2	0.174719	4.09463	0.0700214	0.90016
14257	Flt4	FMS-like tyrosine kinase 4	-0.257649	2.58906	0.0700866	0.90016
13024	Ctla2a	cytotoxic T lymphocyte-associated protein 2 alpha	-0.265378	2.49511	0.0700905	0.90016
238328	Vash1	vasohibin 1	0.108769	7.50272	0.070108	0.90016
66049	Rogdi	rogdi homolog (Drosophila)	0.0939011	6.5752	0.070123	0.90016
328186	Gm10336	predicted gene 10336	-0.120421	4.20974	0.0701458	0.90016
19332	Rab20	RAB20, member RAS oncogene family	-0.414097	-1.77032	0.0702228	0.90016
242418	Dcaf10	DDB1 and CUL4 associated factor 10	0.122877	5.16606	0.0702273	0.90016
13200	Ddost	dolichyl-di-phosphooligosaccharide-protein glycotransferase	-0.0878179	6.64895	0.0702302	0.90016
19369	Raet1b	retinoic acid early transcript beta	0.102486	-2.14855	0.070281	0.90016
100216539	Snord4a	small nucleolar RNA, C/D box 4A	0.234712	-3.02819	0.0703459	0.90016
73784	4930430F21Rik	RIKEN cDNA 4930430F21 gene	-0.125125	-3.30772	0.070447	0.90016
19368	Raet1a	retinoic acid early transcript 1, alpha	0.109117	-2.11495	0.0705474	0.90016
75345	Slamf7	SLAM family member 7	-0.362528	-2.87869	0.0705921	0.90016
58866	Treh	trehalase (brush-border membrane glycoprotein)	0.25666	-3.26588	0.0706104	0.90016
11603	Agrn	agrin	0.110704	8.77819	0.0706281	0.90016
20667	Sox12	SRY (sex determining region Y)-box 12	0.120124	6.50868	0.0706386	0.90016
73804	Kif2c	kinesin family member 2C	0.350654	2.23949	0.0707184	0.90016
11298	Aanat	arylalkylamine N-acetyltransferase	0.380901	-1.80475	0.0707691	0.90016
104871	Spata7	spermatogenesis associated 7	-0.139168	4.16807	0.0708879	0.90016
52705	Krr1	KRR1, small subunit (SSU) processome component, homolog (yeast)	-0.107089	5.47744	0.0708971	0.90016
67892	Coa6	cytochrome c oxidase assembly factor 6	0.222661	2.69476	0.0709201	0.90016
330998	Ankrd34c	ankyrin repeat domain 34C	-0.314815	0.521207	0.0709328	0.90016
329375	1700101E01Rik	RIKEN cDNA 1700101E01 gene	-0.377116	-0.520895	0.0710286	0.90016
71827	Lrrc34	leucine rich repeat containing 34	-0.400035	0.0420956	0.0710702	0.90016
22350	Ezr	ezrin	-0.13299	6.37262	0.0711418	0.90016
75296	Fgfr1op	Fgfr1 oncogene partner	0.145357	4.27884	0.0711587	0.90016
12321	Calu	calumenin	-0.10175	7.28157	0.0713507	0.90016
232714	Mgam	maltase-glucoamylase	-0.107627	-0.280951	0.0713984	0.90016
18022	Nfe2	nuclear factor, erythroid derived 2	-0.159745	-2.5368	0.0713987	0.90016
223825	Mroh2b	maestro heat-like repeat family member 2B	-0.176404	-3.50757	0.0714363	0.90016
15550	Htr1a	5-hydroxytryptamine (serotonin) receptor 1A	-0.13658	5.18715	0.0714373	0.90016
22762	Zfpm2	zinc finger protein, multitype 2	0.100424	5.79126	0.0715108	0.90016
14255	Flt3	FMS-like tyrosine kinase 3	0.218063	2.47002	0.0715703	0.90016
66940	Shisa5	shisa family member 5	-0.130879	5.28462	0.0716991	0.90016
17301	Foxd2	forkhead box D2	-0.43484	-1.81641	0.0717113	0.90016
72421	Ttc30b	tetratricopeptide repeat domain 30B	-0.154863	4.04785	0.0717157	0.90016
26430	Parg	poly (ADP-ribose) glycohydrolase	-0.10227	5.70262	0.0717942	0.90016
75135	4930526I15Rik	RIKEN cDNA 4930526I15 gene	0.379032	0.842733	0.0718057	0.90016
68895	Rasl11a	RAS-like, family 11, member A	0.19781	2.65481	0.0718541	0.90016
319893	A230057D06Rik	RIKEN cDNA A230057D06 gene	0.218647	3.4356	0.071881	0.90016
17210	Mcl1	myeloid cell leukemia sequence 1	0.11901	6.64675	0.0719616	0.90016
69574	Cmbl	carboxymethylenebutenolidase-like (Pseudomonas)	-0.246452	2.67829	0.0719759	0.90016
76900	Ssbp4	single stranded DNA binding protein 4	0.174991	5.86644	0.0719892	0.90016
234684	Lrrc29	leucine rich repeat containing 29	0.317252	0.379529	0.0720226	0.90016
19716	Bex1	brain expressed gene 1	-0.165063	5.57855	0.0723302	0.90016
12140	Fabp7	fatty acid binding protein 7, brain	-0.193805	8.70163	0.0723478	0.90016
211006	Sepsecs	Sep (O-phosphoserine) tRNA:Sec (selenocysteine) tRNA synthase	-0.178285	2.98827	0.0724516	0.90016
320152	4930412C18Rik	RIKEN cDNA 4930412C18 gene	-0.271013	0.900629	0.0724722	0.90016
215085	Slc35f1	solute carrier family 35, member F1	-0.114489	7.03034	0.0726197	0.90016
65086	Lpar3	lysophosphatidic acid receptor 3	-0.365121	-0.830716	0.0726329	0.90016
15207	Hes3	hairy and enhancer of split 3 (Drosophila)	0.141218	-3.42254	0.0726372	0.90016
100526560	Mir3109	microRNA 3109	-0.0731213	-3.55319	0.0726897	0.90016
12623	Ces1g	carboxylesterase 1G	-0.0731213	-3.55319	0.0726897	0.90016
272350	Gm5065	predicted gene 5065	-0.0731213	-3.55319	0.0726897	0.90016
76713	1700039E15Rik	RIKEN cDNA 1700039E15 gene	-0.0731213	-3.55319	0.0726897	0.90016
16194	Il6ra	interleukin 6 receptor, alpha	-0.209173	2.62148	0.0727003	0.90016
68980	Wdr53	WD repeat domain 53	-0.180344	2.89719	0.0727209	0.90016
69549	2310009B15Rik	RIKEN cDNA 2310009B15 gene	0.237596	1.75299	0.0728313	0.90016
574417	Tas2r137	taste receptor, type 2, member 137	0.2858	-2.99945	0.0728562	0.90016
100042889	C920021L13Rik	RIKEN cDNA C920021L13 gene	0.393704	-1.26384	0.0728565	0.90016
14219	Ctgf	connective tissue growth factor	-0.233599	3.81176	0.0728895	0.90016
77382	C030018K13Rik	RIKEN cDNA C030018K13 gene	0.242754	1.37244	0.0729107	0.90016
22773	Zic3	zinc finger protein of the cerebellum 3	-0.354356	2.42749	0.0729216	0.90016
338349	Cntln	centlein, centrosomal protein	0.139813	4.62993	0.0729768	0.90016
68603	Pmvk	phosphomevalonate kinase	0.104683	5.5075	0.0729768	0.90016
56554	Raet1d	retinoic acid early transcript delta	0.0957966	-2.06602	0.0730936	0.90016
19684	Rdx	radixin	-0.102205	6.96597	0.0731262	0.90016
17202	Mc4r	melanocortin 4 receptor	-0.211575	2.13893	0.0732146	0.90016
93683	Glce	glucuronyl C5-epimerase	-0.128746	5.28407	0.0733902	0.90016
66391	Zbtb11os1	zinc finger and BTB domain containing 11, opposite strand 1	0.271497	1.03694	0.0734386	0.90016
71106	4933413J09Rik	RIKEN cDNA 4933413J09 gene	-0.0771831	-3.55285	0.0734659	0.90016
212919	Kctd7	potassium channel tetramerisation domain containing 7	0.149241	4.29063	0.0734811	0.90016
16866	Lhb	luteinizing hormone beta	-0.349074	-1.96403	0.0736815	0.90016
211978	Zfyve26	zinc finger, FYVE domain containing 26	0.118257	5.14129	0.0737347	0.90016
216169	Abhd17a	abhydrolase domain containing 17A	0.151655	6.15846	0.0737754	0.90016
75462	1700001C19Rik	RIKEN cDNA 1700001C19 gene	0.214303	-2.62266	0.0737903	0.90016
66501	1700029H14Rik	RIKEN cDNA 1700029H14 gene	0.236461	-2.8554	0.073808	0.90016
15587	Hyal2	hyaluronoglucosaminidase 2	0.174192	4.05448	0.0738322	0.90016
435391	Dupd1	dual specificity phosphatase and pro isomerase domain containing 1	0.306675	-2.71766	0.0738973	0.90016
13121	Cyp51	cytochrome P450, family 51	0.12466	7.06206	0.0740185	0.90016
73808	Tex36	testis expressed 36	-0.108207	-2.74896	0.0740596	0.90016
239554	Foxred2	FAD-dependent oxidoreductase domain containing 2	-0.119958	4.82304	0.0741797	0.90016
320590	Svopl	SV2 related protein homolog (rat)-like	0.261808	-2.50995	0.0742304	0.90016
78733	Troap	trophinin associated protein	0.357508	1.03176	0.074282	0.90016
97827	Exd2	exonuclease 3'-5' domain containing 2	0.0923456	6.11761	0.0742844	0.90016
19263	Ptprb	protein tyrosine phosphatase, receptor type, B	-0.147223	5.46659	0.0743924	0.90016
19280	Ptprs	protein tyrosine phosphatase, receptor type, S	0.0927599	9.3348	0.0743988	0.90016
235497	Leo1	Leo1, Paf1/RNA polymerase II complex component, homolog (S. cerevisiae)	-0.130648	5.01197	0.0745068	0.90016
140792	Colec12	collectin sub-family member 12	-0.252358	4.03644	0.074526	0.90016
76217	Jakmip2	janus kinase and microtubule interacting protein 2	-0.101524	6.75421	0.0745465	0.90016
224904	2410015M20Rik	RIKEN cDNA 2410015M20 gene	-0.116726	4.95216	0.0745721	0.90016
100504309	Toporsos	topoisomerase I binding, arginine/serine-rich, opposite strand	0.312541	0.653629	0.0746385	0.90016
22157	Tulp1	tubby like protein 1	-0.188843	-2.10303	0.0746595	0.90016
70247	Psmd1	proteasome (prosome, macropain) 26S subunit, non-ATPase, 1	-0.0966287	7.4405	0.0747643	0.90016
12055	Bcl7c	B cell CLL/lymphoma 7C	0.291827	1.99459	0.0747701	0.90016
75571	Spata9	spermatogenesis associated 9	0.269083	-0.752819	0.0747755	0.90016
545276	Gal3st3	galactose-3-O-sulfotransferase 3	0.146039	5.63182	0.0748326	0.90016
13655	Egr3	early growth response 3	0.219502	4.84059	0.0748531	0.90016
22722	Zfp64	zinc finger protein 64	0.160572	4.03268	0.0748933	0.90016
68277	2310057M21Rik	RIKEN cDNA 2310057M21 gene	-0.155802	4.0361	0.0749449	0.90016
14626	Gk2	glycerol kinase 2	0.46184	-2.3021	0.0750095	0.90016
21781	Tfdp1	transcription factor Dp 1	-0.0998136	5.37872	0.0751743	0.90016
170741	Pilrb1	paired immunoglobin-like type 2 receptor beta 1	-0.116457	-3.34377	0.0752551	0.90016
75062	Sf3a3	splicing factor 3a, subunit 3	-0.137175	5.17533	0.0753127	0.90016
16905	Lmna	lamin A	0.165215	4.82833	0.0753721	0.90016
20689	Sall3	sal-like 3 (Drosophila)	-0.201716	3.91712	0.0754102	0.90016
56087	Dnah10	dynein, axonemal, heavy chain 10	-0.345188	2.69997	0.0754484	0.90016
100526532	Mir3067	microRNA 3067	-0.0717734	-3.55337	0.0754703	0.90016
258506	Olfr95	olfactory receptor 95	-0.0717734	-3.55337	0.0754703	0.90016
99296	Hrh3	histamine receptor H3	0.123329	4.89352	0.0754773	0.90016
14012	Mpzl2	myelin protein zero-like 2	-0.571093	0.920849	0.0755081	0.90016
16573	Kif5b	kinesin family member 5B	-0.101975	8.00087	0.0755544	0.90016
15245	Hhip	Hedgehog-interacting protein	-0.193835	3.36865	0.075581	0.90016
74405	Efhc2	EF-hand domain (C-terminal) containing 2	-0.293544	1.23709	0.0755834	0.90016
17869	Myc	myelocytomatosis oncogene	-0.211526	4.38429	0.0756044	0.90016
19141	Lgmn	legumain	-0.0885708	6.48455	0.0756125	0.90016
14433	Gapdh	glyceraldehyde-3-phosphate dehydrogenase	0.333684	0.502832	0.0757037	0.90016
278507	Wfikkn2	WAP, follistatin/kazal, immunoglobulin, kunitz and netrin domain containing 2	-0.595492	1.68915	0.0757105	0.90016
245474	Dkc1	dyskeratosis congenita 1, dyskerin	-0.130374	4.70724	0.0757247	0.90016
14357	Dtx1	deltex 1 homolog (Drosophila)	0.123794	6.76074	0.0757549	0.90016
70797	Ankib1	ankyrin repeat and IBR domain containing 1	-0.100304	6.72615	0.0757744	0.90016
66214	Rgcc	regulator of cell cycle	0.15541	3.16012	0.0758962	0.90016
216974	Proca1	protein interacting with cyclin A1	-0.383685	0.740467	0.0758968	0.90016
23950	Dnajb6	DnaJ (Hsp40) homolog, subfamily B, member 6	-0.12194	4.20621	0.0759619	0.90016
432488	Gm17745	predicted gene, 17745	0.224461	-2.40739	0.0759648	0.90016
100040736	Foxd2os	forkhead box D2, opposite strand	-0.349304	-1.61691	0.0759662	0.90016
18036	Nfkbib	nuclear factor of kappa light polypeptide gene enhancer in B cells inhibitor, beta	0.172207	3.95338	0.0760432	0.90016
237988	Cdr2l	cerebellar degeneration-related protein 2-like	0.107889	5.22285	0.0760665	0.90016
50796	Dmrt1	doublesex and mab-3 related transcription factor 1	-0.111586	-3.16261	0.0761226	0.90016
16186	Il2rg	interleukin 2 receptor, gamma chain	0.378121	1.05213	0.076243	0.90016
18772	Pkp1	plakophilin 1	0.143961	-2.93909	0.0763215	0.90016
12512	Cd63	CD63 antigen	-0.121661	4.09665	0.0763285	0.90016
66588	Cmpk1	cytidine monophosphate (UMP-CMP) kinase 1	-0.109643	6.50334	0.0764128	0.90016
242259	Slc44a5	solute carrier family 44, member 5	0.127656	5.69995	0.0764292	0.90016
241525	Ypel4	yippee-like 4 (Drosophila)	0.12557	3.75644	0.0764724	0.90016
15061	Ifi44l	interferon-induced protein 44 like	0.144499	-3.34486	0.0764945	0.90016
328235	Gm5083	predicted gene 5083	0.396654	-1.28514	0.0764947	0.90016
240869	Zbtb37	zinc finger and BTB domain containing 37	0.184991	4.03642	0.0764954	0.90016
22092	Rsph1	radial spoke head 1 homolog (Chlamydomonas)	-0.336593	2.75829	0.0764981	0.90016
226541	Klhl20	kelch-like 20	-0.107078	4.97626	0.0765277	0.90016
18171	Nr1i2	nuclear receptor subfamily 1, group I, member 2	0.158735	-3.03219	0.0765306	0.90016
100504549	AI463170	expressed sequence AI463170	0.220898	-3.2677	0.0765411	0.90016
270190	Ephb1	Eph receptor B1	-0.142082	5.74127	0.0766198	0.90016
103551	E130012A19Rik	RIKEN cDNA E130012A19 gene	0.138778	3.77532	0.0767139	0.90016
232910	Ap2s1	adaptor-related protein complex 2, sigma 1 subunit	0.110267	6.98225	0.0767323	0.90016
15891	Ibsp	integrin binding sialoprotein	-0.399085	-0.577057	0.076748	0.90016
668940	Myh7b	myosin, heavy chain 7B, cardiac muscle, beta	0.300186	2.067	0.0768006	0.90016
17127	Smad3	SMAD family member 3	-0.109541	5.98165	0.076839	0.90016
114479	Slc5a5	solute carrier family 5 (sodium iodide symporter), member 5	0.18928	3.83423	0.0768805	0.90016
380785	Begain	brain-enriched guanylate kinase-associated	0.121763	6.37115	0.0769024	0.90016
22671	Rnf112	ring finger protein 112	0.138585	7.98038	0.0769357	0.90016
56320	Dbn1	drebrin 1	0.106601	8.74138	0.076936	0.90016
269881	Map3k10	mitogen-activated protein kinase kinase kinase 10	0.140434	7.25354	0.0769436	0.90016
68979	Nol11	nucleolar protein 11	-0.118956	5.23969	0.0770159	0.90016
100662	D930016D06Rik	RIKEN cDNA D930016D06 gene	0.123037	4.63657	0.0770972	0.90016
93893	Pcdhb22	protocadherin beta 22	0.156025	3.67988	0.0771426	0.90016
18729	Pira6	paired-Ig-like receptor A6	0.16337	-3.42281	0.0771513	0.90016
212539	Gm266	predicted gene 266	0.324889	0.715545	0.0773126	0.90016
54139	Irf6	interferon regulatory factor 6	0.318502	-0.304998	0.0773205	0.90016
72012	1600020E01Rik	RIKEN cDNA 1600020E01 gene	0.234264	2.52393	0.0775176	0.90016
12859	Cox5b	cytochrome c oxidase subunit Vb	0.203468	5.47422	0.0775605	0.90016
621893	Hist2h2ab	histone cluster 2, H2ab	-0.117409	-3.38508	0.0776018	0.90016
17248	Mdm4	transformed mouse 3T3 cell double minute 4	0.100378	5.95084	0.0776194	0.90016
547127	Tmem181b-ps	transmembrane protein 181B, pseudogene	0.12488	7.59944	0.0777275	0.90016
26895	Cops7b	COP9 (constitutive photomorphogenic) homolog, subunit 7b (Arabidopsis thaliana)	0.130367	4.80607	0.0777463	0.90016
21420	Tfap2c	transcription factor AP-2, gamma	0.232677	1.82082	0.0778208	0.90016
14254	Flt1	FMS-like tyrosine kinase 1	-0.101128	5.23889	0.0778565	0.90016
66146	Tmem57	transmembrane protein 57	0.0932517	6.34949	0.0779272	0.90016
18952	2018-09-04	septin 4	-0.100323	6.28123	0.0779861	0.90016
18766	Pkdrej	polycystic kidney disease (polycystin) and REJ (sperm receptor for egg jelly homolog, sea urchin)	-0.323774	0.372845	0.0780069	0.90016
64381	Ms4a8a	membrane-spanning 4-domains, subfamily A, member 8A	-0.0772811	-3.55279	0.0780179	0.90016
69355	1700010J16Rik	RIKEN cDNA 1700010J16 gene	-0.0772811	-3.55279	0.0780179	0.90016
97836	C87198	expressed sequence C87198	-0.0772811	-3.55279	0.0780179	0.90016
70594	5730460C07Rik	RIKEN cDNA 5730460C07 gene	-0.0772811	-3.55279	0.0780179	0.90016
79565	Wbscr27	Williams Beuren syndrome chromosome region 27 (human)	0.18595	2.65682	0.0780275	0.90016
66528	Smim5	small integral membrane protein 5	-0.385394	-0.396401	0.0780618	0.90016
723881	Mir543	microRNA 543	0.164232	-3.42271	0.0780824	0.90016
237175	Adgrg2	adhesion G protein-coupled receptor G2	-0.269073	2.83957	0.0782549	0.90016
214944	Mob3b	MOB kinase activator 3B	-0.261696	2.57026	0.0782681	0.90016
75646	Rai14	retinoic acid induced 14	-0.184531	4.13328	0.0783116	0.90016
333670	Gm867	predicted gene 867	-0.518549	0.206022	0.0783502	0.90016
14251	Flot1	flotillin 1	0.110633	6.20103	0.0783981	0.90016
244556	Zfp791	zinc finger protein 791	-0.19842	2.52195	0.0784216	0.90016
14275	Folr1	folate receptor 1 (adult)	-1.0395	1.5369	0.0784261	0.90016
66125	Sf3b5	splicing factor 3b, subunit 5	0.165914	4.55219	0.0784703	0.90016
317750	Slc24a5	solute carrier family 24, member 5	-0.563729	-1.03943	0.078474	0.90016
279572	Tlr13	toll-like receptor 13	-0.275745	0.992415	0.0784807	0.90016
12964	Cryga	crystallin, gamma A	0.390763	-1.09063	0.0785372	0.90016
78394	Ddx52	DEAD (Asp-Glu-Ala-Asp) box polypeptide 52	-0.144357	4.71111	0.078636	0.90016
381622	5031410I06Rik	RIKEN cDNA 5031410I06 gene	-0.120705	-2.65578	0.0786492	0.90016
243510	Ccdc142	coiled-coil domain containing 142	0.188315	3.39235	0.0787032	0.90016
628779	Hs3st4	heparan sulfate (glucosamine) 3-O-sulfotransferase 4	0.108551	6.47312	0.078761	0.90016
319830	1500004A13Rik	RIKEN cDNA 1500004A13 gene	0.216719	4.38488	0.0789494	0.90016
70337	Iyd	iodotyrosine deiodinase	0.26523	1.38754	0.0790162	0.90016
100504234	Ccdc170	coiled-coil domain containing 170	-0.417986	1.11711	0.0790179	0.90016
235312	C1qtnf5	C1q and tumor necrosis factor related protein 5	-0.417276	3.05469	0.0790483	0.90016
259172	Mfrp	membrane-type frizzled-related protein	-0.417276	3.05469	0.079052	0.90016
114601	Ehbp1l1	EH domain binding protein 1-like 1	0.118749	5.21688	0.079105	0.90016
29813	Zfp385a	zinc finger protein 385A	0.121358	5.44576	0.0791115	0.90016
12585	Cdr2	cerebellar degeneration-related 2	-0.164511	3.1128	0.0791356	0.90016
257973	Olfr207	olfactory receptor 207	-0.0729939	-3.55325	0.0792021	0.90016
258382	Olfr208	olfactory receptor 208	-0.0729939	-3.55325	0.0792021	0.90016
404311	Olfr209	olfactory receptor 209	-0.0729939	-3.55325	0.0792021	0.90016
111174	Taar1	trace amine-associated receptor 1	-0.0729939	-3.55325	0.0792021	0.90016
12799	Cnp	2',3'-cyclic nucleotide 3' phosphodiesterase	-0.0976044	7.30581	0.0792353	0.90016
18330	Olfr31	olfactory receptor 31	-0.150516	-3.34411	0.0793021	0.90016
27404	Abca8b	ATP-binding cassette, sub-family A (ABC1), member 8b	0.151937	4.76872	0.0793168	0.90016
218397	Rasa1	RAS p21 protein activator 1	0.0957885	6.66821	0.0793505	0.90016
75083	Usp50	ubiquitin specific peptidase 50	0.317787	-1.08118	0.0793683	0.90016
58865	Tdh	L-threonine dehydrogenase	-0.196677	-3.12639	0.0793992	0.90016
626834	Klk13	kallikrein related-peptidase 13	-0.118083	-3.42472	0.0795268	0.90016
17179	Matk	megakaryocyte-associated tyrosine kinase	0.145985	6.92029	0.0795436	0.90016
100504637	Gm20324	predicted gene, 20324	0.313093	-2.37981	0.0795719	0.90016
108956	Apol7c	apolipoprotein L 7c	-0.071875	-3.55331	0.0795817	0.90016
632971	Rergl	RERG/RAS-like	-0.071875	-3.55331	0.0795817	0.90016
14610	Gja10	gap junction protein, alpha 10	-0.071875	-3.55331	0.0795817	0.90016
17842	Mup3	major urinary protein 3	-0.071875	-3.55331	0.0795817	0.90016
54140	Avpr1a	arginine vasopressin receptor 1A	-0.343135	3.18224	0.0796529	0.900454
14776	Gpx2	glutathione peroxidase 2	0.124373	-3.26863	0.0797495	0.901034
208501	1810043H04Rik	RIKEN cDNA 1810043H04 gene	0.248934	2.26185	0.0798088	0.901113
54422	Barhl1	BarH-like 1 (Drosophila)	-0.199704	-3.02954	0.0798719	0.901113
27278	Clnk	cytokine-dependent hematopoietic cell linker	-0.249197	-2.08352	0.0799924	0.901113
320871	B230206H07Rik	RIKEN cDNA B230206H07 gene	-0.281961	0.705589	0.0800722	0.901113
18292	Sebox	SEBOX homeobox	0.251613	1.4835	0.0801377	0.901113
99377	Sall4	sal-like 4 (Drosophila)	0.428449	-1.46247	0.0801537	0.901113
18095	Nkx3-1	NK-3 transcription factor, locus 1 (Drosophila)	-0.337052	-0.432594	0.0801578	0.901113
243369	Sspo	SCO-spondin	0.312852	0.780201	0.0802249	0.901113
13885	Esd	esterase D/formylglutathione hydrolase	-0.108115	4.94099	0.0802722	0.901113
71691	Pnmal1	PNMA-like 1	-0.0916701	6.36117	0.0802921	0.901113
74167	Nudt9	nudix (nucleoside diphosphate linked moiety X)-type motif 9	0.0986787	5.3253	0.0803528	0.901113
66871	Cpne8	copine VIII	0.118478	4.74689	0.0803967	0.901113
12409	Cbr2	carbonyl reductase 2	-0.355172	-0.294262	0.0804035	0.901113
19092	Prkg2	protein kinase, cGMP-dependent, type II	-0.228693	2.02322	0.080432	0.901113
16000	Igf1	insulin-like growth factor 1	0.143158	4.57026	0.0804665	0.901113
84113	Ptov1	prostate tumor over expressed gene 1	0.109857	7.16567	0.0805093	0.901113
12609	Cebpd	CCAAT/enhancer binding protein (C/EBP), delta	0.30124	1.96301	0.0805269	0.901113
105976	AU022793	expressed sequence AU022793	-0.392717	-2.48462	0.0807131	0.901339
11499	Adam5	a disintegrin and metallopeptidase domain 5	-0.386086	-0.593357	0.0807258	0.901339
52829	Lurap1l	leucine rich adaptor protein 1-like	-0.154857	3.9526	0.0807262	0.901339
57869	Adck2	aarF domain containing kinase 2	0.138527	4.19782	0.080787	0.901339
74410	Ttll11	tubulin tyrosine ligase-like family, member 11	-0.12644	4.40584	0.0808162	0.901339
27416	Abcc5	ATP-binding cassette, sub-family C (CFTR/MRP), member 5	0.119726	7.17608	0.0808707	0.901339
15465	Hrh1	histamine receptor H1	-0.335802	-0.429244	0.0809408	0.901339
226844	Mfsd7b	major facilitator superfamily domain containing 7B	0.112881	4.71058	0.0810194	0.901339
16956	Lpl	lipoprotein lipase	0.12682	7.71788	0.0811154	0.901339
66433	Chchd7	coiled-coil-helix-coiled-coil-helix domain containing 7	0.202884	2.6058	0.0811533	0.901339
66673	Sorcs3	sortilin-related VPS10 domain containing receptor 3	0.101633	5.46261	0.0811621	0.901339
620417	Gm6150	predicted gene 6150	-0.289912	-2.19931	0.0812122	0.901339
15982	Ifrd1	interferon-related developmental regulator 1	0.124795	5.23193	0.0812136	0.901339
16512	Kcnh3	potassium voltage-gated channel, subfamily H (eag-related), member 3	0.18111	6.35101	0.0812403	0.901339
100316813	NA	NA	0.245041	-2.74698	0.081257	0.901339
21372	Tbl1x	transducin (beta)-like 1 X-linked	-0.106409	5.38778	0.0812723	0.901339
79059	Nme3	NME/NM23 nucleoside diphosphate kinase 3	0.171673	3.60198	0.0813465	0.901561
18670	Abcb4	ATP-binding cassette, sub-family B (MDR/TAP), member 4	0.22531	2.43652	0.0814064	0.901561
84035	Kremen1	kringle containing transmembrane protein 1	0.11019	4.59256	0.0814641	0.901561
77794	Adamtsl2	ADAMTS-like 2	-0.214735	2.78039	0.081556	0.901561
269033	4930503L19Rik	RIKEN cDNA 4930503L19 gene	0.15112	3.69818	0.0815587	0.901561
14791	Emg1	EMG1 nucleolar protein homolog (S. cerevisiae)	-0.110118	4.6444	0.0815718	0.901561
77987	Ascc3	activating signal cointegrator 1 complex subunit 3	-0.105311	5.52553	0.0816517	0.901561
208613	Tmem212	transmembrane protein 212	-0.311393	1.38036	0.0816551	0.901561
12848	Cops2	COP9 (constitutive photomorphogenic) homolog, subunit 2 (Arabidopsis thaliana)	-0.0887492	6.81693	0.0818147	0.901885
100042948	Gm15760	mitochondrial ribosomal protein S18B pseudogene	0.364605	-1.54629	0.0818298	0.901885
66143	Eef1e1	eukaryotic translation elongation factor 1 epsilon 1	-0.126309	4.92646	0.0819183	0.901885
13497	Drp2	dystrophin related protein 2	0.0967642	6.59637	0.0819478	0.901885
723962	Mir26a-2	microRNA 26a-2	0.130448	-3.30567	0.0819986	0.901885
66970	Ssbp2	single-stranded DNA binding protein 2	-0.0980489	7.22012	0.082025	0.901885
67742	Samsn1	SAM domain, SH3 domain and nuclear localization signals, 1	0.344281	0.512962	0.0820298	0.901885
71601	Ceacam20	carcinoembryonic antigen-related cell adhesion molecule 20	-0.10514	-3.12866	0.0820473	0.901885
109212	Fam64a	family with sequence similarity 64, member A	-0.332292	2.31772	0.0822973	0.903126
76294	Asb5	ankyrin repeat and SOCs box-containing 5	0.391899	-0.451937	0.0823326	0.903126
242253	Wdr63	WD repeat domain 63	-0.539956	2.00833	0.0824205	0.903126
245857	Ssh3	slingshot homolog 3 (Drosophila)	0.179262	4.64869	0.0824236	0.903126
19207	Ptch2	patched homolog 2	0.305655	1.57996	0.0824275	0.903126
231583	Slc26a1	solute carrier family 26 (sulfate transporter), member 1	0.309588	1.64809	0.0824326	0.903126
57775	Usp29	ubiquitin specific peptidase 29	-0.109966	6.0995	0.0825267	0.903659
72895	Setd5	SET domain containing 5	0.092679	7.50124	0.082609	0.903724
73667	2410004P03Rik	RIKEN cDNA 2410004P03 gene	-0.281293	2.52488	0.0826761	0.903724
102954	Nudt10	nudix (nucleoside diphosphate linked moiety X)-type motif 10	-0.125758	4.60887	0.0827025	0.903724
64918	Bhmt2	betaine-homocysteine methyltransferase 2	0.328127	-2.19084	0.0828317	0.903724
100040792	Gm11627	predicted gene 11627	-0.308976	-0.0845311	0.0828858	0.903724
13423	Dnase2a	deoxyribonuclease II alpha	0.23094	1.68433	0.0829103	0.903724
75563	Dnali1	dynein, axonemal, light intermediate polypeptide 1	-0.426344	2.02314	0.082942	0.903724
56734	Tulp2	tubby-like protein 2	0.26933	-2.36397	0.0830329	0.903724
12571	Cdk6	cyclin-dependent kinase 6	0.335899	1.56445	0.08304	0.903724
12353	Car6	carbonic anhydrase 6	-0.104392	-3.23291	0.0830707	0.903724
17864	Mybl1	myeloblastosis oncogene-like 1	-0.255788	1.81265	0.0830795	0.903724
434223	Gm1966	predicted gene 1966	-0.346416	-1.91204	0.0831063	0.903724
100038746	Gm1976	predicted gene 1976	0.126339	4.07413	0.0831797	0.903724
328561	Apol10b	apolipoprotein L 10B	-0.350682	-1.7231	0.0831828	0.903724
22070	Tpt1	tumor protein, translationally-controlled 1	0.292692	4.18672	0.0832144	0.903724
106582	Nrm	nurim (nuclear envelope membrane protein)	-0.340729	1.8162	0.0833567	0.90384
18400	Slc22a18	solute carrier family 22 (organic cation transporter), member 18	-0.375148	-1.07307	0.0834056	0.90384
20201	S100a8	S100 calcium binding protein A8 (calgranulin A)	-0.360197	-2.08065	0.0834309	0.90384
22200	Uba3	ubiquitin-like modifier activating enzyme 3	-0.0935542	6.23197	0.0834887	0.90384
72350	Zc2hc1c	zinc finger, C2HC-type containing 1C	-0.321616	1.15599	0.0834903	0.90384
66532	Rep15	RAB15 effector protein	-0.382795	-0.856266	0.0835099	0.90384
17901	Myl1	myosin, light polypeptide 1	0.337888	-2.01278	0.0835433	0.90384
23836	Cdh20	cadherin 20	-0.143497	4.83245	0.0835888	0.903841
21814	Tgfbr3	transforming growth factor, beta receptor III	-0.175089	4.40634	0.0836454	0.903948
319247	9530080O11Rik	RIKEN cDNA 9530080O11 gene	0.262587	1.47163	0.0837122	0.903948
52065	Mfhas1	malignant fibrous histiocytoma amplified sequence 1	0.10709	6.15184	0.0837519	0.903948
53313	Atp2a3	ATPase, Ca++ transporting, ubiquitous	-0.191458	2.80521	0.0837872	0.903948
73703	Dppa2	developmental pluripotency associated 2	-0.227962	-3.12698	0.083826	0.903948
16528	Kcnk4	potassium channel, subfamily K, member 4	0.268622	2.43939	0.0839033	0.904291
100040972	Tceal7	transcription elongation factor A (SII)-like 7	-0.335496	0.478124	0.0841732	0.906323
170788	Crb1	crumbs family member 1, photoreceptor morphogenesis associated	-0.401553	0.71499	0.084183	0.906323
100038689	Gm10421	predicted gene 10421	0.371863	-2.33436	0.0842675	0.906742
56350	Arl3	ADP-ribosylation factor-like 3	0.123301	5.97064	0.0844031	0.907047
11423	Ache	acetylcholinesterase	0.142134	5.58844	0.0844528	0.907047
329154	Ankrd44	ankyrin repeat domain 44	-0.134447	5.20949	0.0844548	0.907047
100628588	NA	NA	0.403637	-0.767855	0.0844783	0.907047
27260	Plek2	pleckstrin 2	-0.370999	-1.02007	0.0845628	0.907442
68763	1110038B12Rik	RIKEN cDNA 1110038B12 gene	0.183804	3.34905	0.0847051	0.907442
70223	Nars	asparaginyl-tRNA synthetase	-0.100129	7.68935	0.0847106	0.907442
109978	Art4	ADP-ribosyltransferase 4	-0.293651	-2.9694	0.0847454	0.907442
100177	Zmym6	zinc finger, MYM-type 6	0.116777	5.57712	0.0847522	0.907442
72230	Zfp558	zinc finger protein 558	0.208801	4.32037	0.0848132	0.907442
22351	Vill	villin-like	-0.358945	0.887758	0.0848346	0.907442
218232	Ptpdc1	protein tyrosine phosphatase domain containing 1	-0.102296	5.12859	0.0849214	0.907883
72898	Asphd2	aspartate beta-hydroxylase domain containing 2	0.103235	6.33049	0.0851214	0.909532
75368	4930558K02Rik	RIKEN cDNA 4930558K02 gene	0.122707	-2.97138	0.0852522	0.910161
58198	Sall1	sal-like 1 (Drosophila)	-0.131508	5.13834	0.0852858	0.910161
319875	Tmprss11b	transmembrane protease, serine 11B	-0.112455	-3.19925	0.0853218	0.910161
320394	Cenpt	centromere protein T	-0.138775	4.2854	0.0853783	0.910161
54196	Pabpn1	poly(A) binding protein, nuclear 1	0.113309	6.89817	0.0854091	0.910161
72873	Ccdc176	coiled-coil domain containing 176	0.182425	2.85021	0.0854974	0.910614
14923	Guk1	guanylate kinase 1	0.107359	5.87814	0.0856151	0.911379
73747	1110034G24Rik	RIKEN cDNA 1110034G24 gene	0.171768	2.669	0.0856697	0.911472
15530	Hspg2	perlecan (heparan sulfate proteoglycan 2)	-0.165605	5.21478	0.0858176	0.912291
232811	Suv420h2	suppressor of variegation 4-20 homolog 2 (Drosophila)	0.15418	4.02576	0.0858384	0.912291
208439	Klhl29	kelch-like 29	0.09651	5.74187	0.0859595	0.91309
78250	Iqch	IQ motif containing H	-0.298048	-1.8876	0.0862652	0.914189
78779	Spata2l	spermatogenesis associated 2-like	0.166838	4.96175	0.0862842	0.914189
629378	Dact3	dapper homolog 3, antagonist of beta-catenin (xenopus)	0.109637	6.00836	0.0863205	0.914189
72701	Zfp618	zinc finger protein 618	0.251351	2.45376	0.0863499	0.914189
106763	Ttbk1	tau tubulin kinase 1	0.131016	6.86555	0.0863671	0.914189
18216	Ntsr1	neurotensin receptor 1	-0.176003	4.45431	0.0863759	0.914189
57781	Cd200r1	CD200 receptor 1	-0.34484	-1.37631	0.0863848	0.914189
17428	Mnt	max binding protein	0.119039	5.61202	0.0864482	0.914374
233765	Plekha7	pleckstrin homology domain containing, family A member 7	0.130029	4.36894	0.0867307	0.916712
97031	Tprn	taperin	-0.147613	3.94107	0.0867798	0.916712
15561	Htr3a	5-hydroxytryptamine (serotonin) receptor 3A	0.178375	3.45814	0.08686	0.916712
381413	Gpr176	G protein-coupled receptor 176	0.143676	4.55369	0.0868895	0.916712
12032	Bcan	brevican	0.108869	7.94967	0.0869072	0.916712
18261	Ocm	oncomodulin	-0.246688	-2.32702	0.0869515	0.916712
57267	Apba3	amyloid beta (A4) precursor protein-binding, family A, member 3	0.157295	3.94253	0.0870031	0.916712
140887	Lnx2	ligand of numb-protein X 2	0.163874	3.40874	0.0870583	0.916712
19679	Pitpnm2	phosphatidylinositol transfer protein, membrane-associated 2	0.122467	7.85512	0.0871582	0.916712
27261	Dok3	docking protein 3	0.282084	2.0337	0.0871825	0.916712
63830	Kcnq1ot1	KCNQ1 overlapping transcript 1	0.18275	5.31086	0.0871927	0.916712
72607	Usp13	ubiquitin specific peptidase 13 (isopeptidase T-3)	-0.122387	4.53018	0.0872438	0.916712
666048	Trabd2b	TraB domain containing 2B	-0.330267	2.10283	0.0872951	0.916712
73895	4930431P03Rik	RIKEN cDNA 4930431P03 gene	-0.258615	-2.99745	0.0873706	0.916712
106298	Rrn3	RRN3 RNA polymerase I transcription factor homolog (yeast)	-0.0900074	6.22454	0.0873891	0.916712
76062	5830428M24Rik	RIKEN cDNA 5830428M24 gene	-0.114059	-3.38398	0.0874069	0.916712
74387	4932438H23Rik	RIKEN cDNA 4932438H23 gene	0.311281	0.571595	0.0876557	0.917707
51789	Tnk2	tyrosine kinase, non-receptor, 2	0.115483	7.34579	0.0876748	0.917707
74183	Perm1	PPARGC1 and ESRR induced regulator, muscle 1	0.330934	0.846347	0.0876766	0.917707
74464	Zswim5	zinc finger SWIM-type containing 5	0.142278	5.11575	0.0876864	0.917707
80743	Vps16	vacuolar protein sorting 16 (yeast)	-0.0941004	5.92131	0.0877575	0.917968
232431	Gprc5a	G protein-coupled receptor, family C, group 5, member A	0.361846	-1.86774	0.0879853	0.91902
26572	Cops3	COP9 (constitutive photomorphogenic) homolog, subunit 3 (Arabidopsis thaliana)	-0.0936814	6.05716	0.0880797	0.91902
16543	Mdfic	MyoD family inhibitor domain containing	-0.323391	2.41938	0.0881006	0.91902
545812	Pilrb2	paired immunoglobin-like type 2 receptor beta 2	0.114008	-3.19751	0.0881073	0.91902
75050	Kif27	kinesin family member 27	-0.262112	2.75656	0.0881533	0.91902
55950	Bri3	brain protein I3	0.22943	3.22899	0.0881857	0.91902
208884	Zdhhc9	zinc finger, DHHC domain containing 9	-0.0966693	6.07642	0.0881952	0.91902
16331	Inpp5d	inositol polyphosphate-5-phosphatase D	-0.148576	3.49086	0.0882278	0.91902
71885	Faap100	Fanconi anemia core complex associated protein 100	0.140733	5.90309	0.0883709	0.919772
232286	Tmf1	TATA element modulatory factor 1	-0.0969921	5.62433	0.0883925	0.919772
18636	Cfp	complement factor properdin	0.194085	3.07224	0.0885579	0.920444
620631	Ttc30a2	tetratricopeptide repeat domain 30A2	0.279979	-2.14517	0.0885801	0.920444
234384	Mpv17l2	MPV17 mitochondrial membrane protein-like 2	0.184458	3.24477	0.0885996	0.920444
225631	Onecut2	one cut domain, family member 2	0.16356	3.86481	0.0886775	0.920444
105734	Tigd5	tigger transposable element derived 5	0.188478	2.97492	0.0886885	0.920444
68690	1110028F11Rik	RIKEN cDNA 1110028F11 gene	0.252	-2.77147	0.0888222	0.921351
217127	Kat7	K(lysine) acetyltransferase 7	-0.0796717	6.57778	0.0889439	0.922122
74254	Gpn1	GPN-loop GTPase 1	-0.120315	5.02382	0.0890649	0.922122
12192	Zfp36l1	zinc finger protein 36, C3H type-like 1	0.202826	5.15351	0.0890862	0.922122
56372	1110004F10Rik	RIKEN cDNA 1110004F10 gene	-0.100474	6.38303	0.0891289	0.922122
23986	Eci2	enoyl-Coenzyme A delta isomerase 2	-0.117749	5.03231	0.0891472	0.922122
240427	Setbp1	SET binding protein 1	-0.118851	6.88659	0.0892015	0.922122
67203	Nde1	nuclear distribution gene E homolog 1 (A nidulans)	-0.11893	4.5465	0.0892219	0.922122
17906	Myl2	myosin, light polypeptide 2, regulatory, cardiac, slow	-0.33757	-1.88163	0.0892675	0.922122
100271928	Gm15881	predicted gene 15881	-0.201243	-3.12648	0.0893882	0.922539
73536	1700092K14Rik	RIKEN cDNA 1700092K14 gene	0.127739	-3.38314	0.0894007	0.922539
21754	Tesk1	testis specific protein kinase 1	0.104372	6.57165	0.0894835	0.922868
55991	Panx1	pannexin 1	0.127892	5.75983	0.0896767	0.922868
20788	Srebf2	sterol regulatory element binding factor 2	0.0988293	8.04751	0.0897509	0.922868
100126692	B020018J22Rik	Riken cDNA B020018J22 gene	0.295947	-2.69255	0.089773	0.922868
227612	Tor4a	torsin family 4, member A	-0.245749	1.59918	0.0899043	0.922868
20431	Pmel	premelanosome protein	-0.362848	-0.807578	0.0899212	0.922868
67456	Ergic2	ERGIC and golgi 2	-0.0851996	5.91213	0.0899321	0.922868
228876	Zfp334	zinc finger protein 334	0.100764	5.26488	0.0899617	0.922868
432939	Gm5468	predicted gene 5468	0.272683	2.9821	0.0900048	0.922868
11363	Acadl	acyl-Coenzyme A dehydrogenase, long-chain	-0.102944	5.29954	0.0900454	0.922868
109620	Dsp	desmoplakin	-0.131375	5.29613	0.0900763	0.922868
20167	Rtn2	reticulon 2 (Z-band associated protein)	0.0952758	6.61681	0.0901005	0.922868
170676	Peg10	paternally expressed 10	-0.148128	5.63005	0.0901015	0.922868
68507	Ppfia4	protein tyrosine phosphatase, receptor type, f polypeptide (PTPRF), interacting protein (liprin), alpha 4	0.130053	6.89918	0.0901818	0.922868
11852	Rhob	ras homolog gene family, member B	0.101387	7.74195	0.0902201	0.922868
110877	Slc18a1	solute carrier family 18 (vesicular monoamine), member 1	-0.289091	-2.44166	0.0902622	0.922868
100042480	Nhsl2	NHS-like 2	-0.121632	6.41161	0.0902686	0.922868
12231	Btn1a1	butyrophilin, subfamily 1, member A1	0.223993	-2.85449	0.0902948	0.922868
434784	Ldoc1	leucine zipper, down-regulated in cancer 1	-0.244689	1.91897	0.0903144	0.922868
72565	Uaca	uveal autoantigen with coiled-coil domains and ankyrin repeats	-0.198316	4.46357	0.0903613	0.922874
13661	Ehf	ets homologous factor	-0.260311	-1.90556	0.0905514	0.92434
210789	Tbc1d4	TBC1 domain family, member 4	-0.158912	4.37327	0.09076	0.925994
11304	Abca4	ATP-binding cassette, sub-family A (ABC1), member 4	-0.68031	2.02479	0.0908908	0.926176
80889	Mesdc1	mesoderm development candidate 1	0.170031	4.32539	0.0909585	0.926176
57429	Sult5a1	sulfotransferase family 5A, member 1	0.336262	-0.292129	0.0910017	0.926176
14167	Fgf12	fibroblast growth factor 12	-0.121198	6.76982	0.0910166	0.926176
381077	Ccdc78	coiled-coil domain containing 78	-0.346789	-0.92172	0.0910293	0.926176
20971	Sdc4	syndecan 4	-0.136321	5.25795	0.0910573	0.926176
100384868	Gm37013	predicted gene, 37013	0.0957945	6.90352	0.0911383	0.92641
381707	1700069L16Rik	RIKEN cDNA 1700069L16 gene	0.134909	-3.46502	0.0911764	0.92641
98376	Gorab	golgin, RAB6-interacting	-0.13957	3.75064	0.0912644	0.92641
282619	Sbsn	suprabasin	0.180478	2.90169	0.0913384	0.92641
329954	Catsper4	cation channel, sperm associated 4	0.277988	-2.96616	0.0913531	0.92641
78118	4930451I11Rik	RIKEN cDNA 4930451I11 gene	0.119994	-3.38499	0.091507	0.92641
67379	Dedd2	death effector domain-containing DNA binding protein 2	0.215273	3.63622	0.0915089	0.92641
239618	Pdzrn4	PDZ domain containing RING finger 4	0.177016	3.5107	0.0915123	0.92641
20677	Sox4	SRY (sex determining region Y)-box 4	0.178811	6.33043	0.0916716	0.92641
17120	Mad1l1	MAD1 mitotic arrest deficient 1-like 1	-0.12231	4.36546	0.0917025	0.92641
66722	Spag16	sperm associated antigen 16	-0.435364	1.14245	0.0917033	0.92641
72091	Snhg7	small nucleolar RNA host gene 7	0.340236	1.8748	0.0917273	0.92641
378435	Mafa	v-maf musculoaponeurotic fibrosarcoma oncogene family, protein A (avian)	0.456633	-1.19027	0.0917344	0.92641
28194	Apon	apolipoprotein N	-0.0994537	-3.23282	0.0918361	0.92641
16554	Kif13b	kinesin family member 13B	-0.0932581	5.09917	0.0919619	0.92641
52915	Zmiz2	zinc finger, MIZ-type containing 2	0.115362	8.11359	0.091966	0.92641
330119	Adamts3	a disintegrin-like and metallopeptidase (reprolysin type) with thrombospondin type 1 motif, 3	0.127804	5.54708	0.0920389	0.92641
19099	Mapk8ip1	mitogen-activated protein kinase 8 interacting protein 1	0.114479	8.38918	0.0920964	0.92641
81489	Dnajb1	DnaJ (Hsp40) homolog, subfamily B, member 1	0.301883	5.81774	0.0921074	0.92641
380709	Spata22	spermatogenesis associated 22	0.129364	-3.03216	0.0921224	0.92641
12021	Bard1	BRCA1 associated RING domain 1	0.327108	1.66239	0.0921312	0.92641
30942	Hnf4g	hepatocyte nuclear factor 4, gamma	-0.258288	-2.87983	0.0921883	0.92641
93837	Dach2	dachshund 2 (Drosophila)	-0.298918	2.3783	0.092252	0.92641
14806	Grik2	glutamate receptor, ionotropic, kainate 2 (beta 2)	0.102116	6.78544	0.0924871	0.92641
12416	Cbx2	chromobox 2	0.234983	3.09647	0.0924897	0.92641
110385	Pde4c	phosphodiesterase 4C, cAMP specific	-0.353494	-0.0659951	0.0925041	0.92641
26415	Mapk13	mitogen-activated protein kinase 13	-0.39102	-1.53019	0.0925158	0.92641
70645	Oip5	Opa interacting protein 5	-0.348262	0.738008	0.0926062	0.92641
74337	Palm3	paralemmin 3	0.244719	3.16006	0.0926166	0.92641
15444	Hpca	hippocalcin	0.167821	9.50648	0.0926231	0.92641
72649	Tmem209	transmembrane protein 209	-0.101809	4.9413	0.0926679	0.92641
103583	Fbxw11	F-box and WD-40 domain protein 11	-0.0913205	7.60912	0.0927221	0.92641
229699	Slc16a4	solute carrier family 16 (monocarboxylic acid transporters), member 4	-0.268283	1.37484	0.0927382	0.92641
329514	Il1bos	interleukin 1 beta, opposite strand	0.324236	-2.74074	0.0927385	0.92641
12217	Bsn	bassoon	0.134953	9.10877	0.092746	0.92641
12227	Btg2	B cell translocation gene 2, anti-proliferative	0.330161	4.16369	0.0927716	0.92641
18087	Nktr	natural killer tumor recognition sequence	0.10745	7.51062	0.0928041	0.92641
100033459	Pydc3	pyrin domain containing 3	-0.190402	-2.82827	0.0928677	0.92658
67800	Dgat2	diacylglycerol O-acyltransferase 2	-0.10338	5.84962	0.0929229	0.926666
56017	Slc2a8	solute carrier family 2, (facilitated glucose transporter), member 8	0.151444	3.74092	0.0929966	0.926936
16847	Lepr	leptin receptor	-0.334594	3.06397	0.0931303	0.927803
12565	Cdh9	cadherin 9	0.11952	5.13434	0.0932757	0.92857
74043	Pex26	peroxisomal biogenesis factor 26	0.127445	4.48168	0.0933445	0.92857
[truncated: 17,887 more rows]
