# Supplementary material for: RBM3 promotes neurogenesis in a niche-dependent manner via IMP2-IGF2 signaling pathway after hypoxic-ischemic brain injury
Source: Nat Commun. 2019 Sep 4;10:3983. doi: 10.1038/s41467-019-11870-x (PMC6726629; doi:10.1038/s41467-019-11870-x)
Supplement: Supplementary file 8 — Supplementary Dataset 4 [file 41467_2019_11870_MOESM8_ESM.xlsx]

## Sheet: Antibodies
Supplementary Data 4. Information for primary antibodies and primers
Primary antibodies	Company	Catalogue number	Host species	Dilution and usage (WB: Western blot, IP: immunoprecipitation, IF: immunofluorescent staining)
mouse normal IgG	Santa Cruz	sc-2025	mouse	1:50 for IP
rabbit normal IgG	Santa Cruz	sc-2027	rabbit	1:50 for IP
anti-BrdU	Abcam	ab6326	rat monoclonal	1:250 for IF
anti-Dcx	Millipore	AB2253	guinea pig polyclonal	1:1000 for IF
anti-FLAG (DDK)	OriGene	TA100011	mouse monoclonal	1:1000 for WB, 1:200 for IP
anti-GAPDH	Abcam	ab8245	mouse monoclonal	1:2000 for WB
anti-GFAP	DAKO	Z0334	rabbit polyclonal	1:1000 for IF
anti-HA	OriGene	TA100012	mouse monoclonal	1:1000 for WB, 1:200 for IP
anti-Iba1	Wako	019-19741	rabbit polyclonal	1:200 for IF
anti-IGF2	Abcam	ab9574	rabbit polyclonal	1:1000 for WB, 1:250 for IF
anti-IMP2 (IGF2BP2)	Abnova	H00010644-M01	mouse monoclonal	1:500 for WB, 1:125 for IP, 1:100 for IF
anti-MAP2	Cell Signaling Technology	#4542	rabbit polyclonal	1:100 for IF
anti-MBP	Boehringer Mannheim	1118099	mouse monoclonal	1:100 for IF
anti-nestin	Novus	NBP1-02419	rabbit polyclonal	1:200 for IF
anti-NeuN	Millipore	MAB377	mouse monoclonal	1:250 for IF
anti-Olig2	Millipore	AB9610	rabbit polyclonal	1:200 for IF
anti-RBM3	Proteintech	14363-1-AP	rabbit polyclonal	1:1000 for WB, 1:37.5 for IP, 1:100 for IF
anti-S100	Abcam	ab7852	mouse monoclonal	1:50 for IF
anti-Sox2	R&D	MAB2018	mouse monoclonal	1:250 for IF

## Sheet: Primers
Primer name (F: forward; R: reverse)	Sequence (5' to 3')	Usage
Mouse IMP1 F	AACCCTGAGAGGACCATCACT	quantitative RT-PCR
Mouse IMP1 R	AGCTGGGAAGAGACCTACAGC	quantitative RT-PCR
Mouse IMP2 F	CTCTCGGGTAAAGTGGAATTG	quantitative RT-PCR
Mouse IMP2 R	CGAATCTGGATTCTTCTGCTC	quantitative RT-PCR
Mouse IMP3 F	ACTTCTATGCTTGCCAGGTTG	quantitative RT-PCR
Mouse IMP3 R	TGAGCCTTTACTTCCGCCTTG	quantitative RT-PCR
Mouse IGF2 F	AGGGGAGCTTGTTGACACG	quantitative RT-PCR
Mouse IGF2 R	GGGTATCTGGGGAAGTCGTC	quantitative RT-PCR
Mouse GAPDH F	CGTGGGGCTGCCCAGAACATC	quantitative RT-PCR
Mouse GAPDH R	GGATGACCTTGCCCACAGCCT	quantitative RT-PCR
IMP2-RRMs F	TTGGTACCATGGATTACAAGGATG	subclone of truncated IMP2
IMP2-RRMs R	TGCGGCCGCTTAAATCTGTCTGGCCTGAGAAG	subclone of truncated IMP2
pCMV3 F	CCCGATCTGGCCATACACTT	subclone of truncated IMP2
FLAG-tag R	AAGAGTGGTCGCTACCGCCT	subclone of truncated IMP2
IMP2-KHs F	AGGCGGTAGCGACCACTCTT	subclone of truncated IMP2
IMP2-KHs R	CTGGCAACTAGAAGGCACAGT	subclone of truncated IMP2
