# Supplementary material for: RBM3 promotes neurogenesis in a niche-dependent manner via IMP2-IGF2 signaling pathway after hypoxic-ischemic brain injury
Source: Nat Commun. 2019 Sep 4;10:3983. doi: 10.1038/s41467-019-11870-x (PMC6726629; doi:10.1038/s41467-019-11870-x)
Supplement: Supplementary file 9 — Source Data [file 41467_2019_11870_MOESM9_ESM.xlsx]

## Sheet: Legend
Source data
Legend:
F: F-statistic
DF: Degree of freedom
DFn: Degree of freedom from between the columns
DFd: Degree of freedom from within the columns
t: t-statistic
df: Degree of freedom

## Sheet: Fig. 1
Fig. 1b
										Repeated measures two-way ANOVA follwed by Sidak's Multiple Comparisons	Repeated measures two-way ANOVA	F (DFn, DFd)	P value
					Total BrdU+Sox2+ cell number					Mixed model	Interaction	F (2, 18) = 0.06100	0.941
SVZ	Genotype	Treatment	Animal 1	Animal 2	Animal 3	Animal 4	Animal 5				Treatment	F (2, 18) = 0.4932	0.6187
	WT	Sham	9391.3	12125.2	8702.61	8034.78	6803.48				Genotype	F (1, 10) = 0.1767	0.6831
	KO	Sham	7450.43	6302.61	11916.5	7680	11040
											Sidak's Multiple Comparisons	DF	Adjusted P Value
			Animal 1	Animal 2	Animal 3	Animal 4	Animal 5	Animal 6			Sham:WT vs. Sham:KO	28	0.9983
	WT	Contra	9412.17	11499.1	9245.22	6031.3	7304.35	8911.3			Contra:WT vs. Contra:KO	28	0.9276
		Ipsi	9871.3	10455.7	9975.65	8076.52	6720	9558.26			Contra:WT vs. Ipsi:WT	18	0.9632
											Contra:KO vs. Ipsi:KO	18	0.787
	KO	Contra	7826.09	8598.26	8389.57	9140.87	7053.91	8076.52			Ipsi:WT vs. Ipsi:KO	28	0.9966
		Ipsi	8139.13	12208.7	7846.96	8368.7	8034.78	8911.3
										Repeated measures two-way ANOVA follwed by Sidak's Multiple Comparisons	Repeated measures two-way ANOVA	F (DFn, DFd)	P value
					BrdU+Sox2+ cell number/mm3 SVZ					Mixed model	Interaction	F (2, 18) = 0.3234	0.7278
SVZ	Genotype	Treatment	Animal 1	Animal 2	Animal 3	Animal 4	Animal 5				Treatment	F (2, 18) = 0.4621	0.6372
	WT	Sham	34094.3	57628.1	38027.8	37111.7	31066.4				Genotype	F (1, 10) = 0.4925	0.4988
	KO	Sham	29689.4	26597.5	39846.9	40509.1	37619.5
											Sidak's Multiple Comparisons	DF	Adjusted P Value
			Animal 1	Animal 2	Animal 3	Animal 4	Animal 5	Animal 6			Sham:WT vs. Sham:KO	28	0.6748
	WT	Contra	43062.2	41219	43076.3	27515.8	32304.7	32777.1			Contra:WT vs. Contra:KO	28	0.9981
		Ipsi	38529.2	38532.9	47765	41202.2	35910.7	31816.6			Contra:WT vs. Ipsi:WT	18	0.8742
											Contra:KO vs. Ipsi:KO	18	0.8939
	KO	Contra	30634.9	32487.4	42709.4	37612.4	34184.4	38808.4			Ipsi:WT vs. Ipsi:KO	28	0.9961
		Ipsi	31756.8	45641.5	36810.5	37595.4	36836.9	40634.6
Fig. 1c
										Repeated measures two-way ANOVA follwed by Sidak's Multiple Comparisons	Repeated measures two-way ANOVA	F (DFn, DFd)	P value
					Total BrdU+Sox2+ cell number					Mixed model	Interaction	F (2, 28) = 8.343	0.0014
DG	Genotype	Treatment	Animal 1	Animal 2	Animal 3	Animal 4	Animal 5				Treatment	F (2, 28) = 7.603	0.0023
	WT	Sham	855.652	1314.78	1147.83	918.261	1440				Genotype	F (1, 28) = 10.19	0.0035
	KO	Sham	1565.22	1085.22	1189.57	793.043	1022.61
											Sidak's Multiple Comparisons	DF	Adjusted P Value
			Animal 1	Animal 2	Animal 3	Animal 4	Animal 5	Animal 6			Sham:WT vs. Sham:KO	28	>0.9999
	WT	Contra	1106.09	1356.52	1419.13	772.174	793.043	1753.04			Contra:WT vs. Contra:KO	28	0.9725
		Ipsi	1815.65	2170.43	1836.52	1773.91	2420.87	2024.35			Contra:WT vs. Ipsi:WT	28	0.0002
											Contra:KO vs. Ipsi:KO	28	0.9991
	KO	Contra	939.13	1711.3	960	1210.43	1001.74	980.87			Ipsi:WT vs. Ipsi:KO	28	<0.0001
		Ipsi	1126.96	730.435	1001.74	1064.35	1481.74	1273.04
										Repeated measures two-way ANOVA follwed by Sidak's Multiple Comparisons	Repeated measures two-way ANOVA	F (DFn, DFd)	P value
					BrdU+Sox2+ cell number/mm3 DG					Mixed model	Interaction	F (2, 28) = 7.680	0.0022
DG	Genotype	Treatment	Animal 1	Animal 2	Animal 3	Animal 4	Animal 5				Treatment	F (2, 28) = 7.477	0.0025
	WT	Sham	988.687	1096.71	1360.77	816.934	1540.58				Genotype	F (1, 28) = 9.475	0.0046
	KO	Sham	1625.58	995.472	1161.19	750.537	1014.54
											Sidak's Multiple Comparisons	DF	Adjusted P Value
			Animal 1	Animal 2	Animal 3	Animal 4	Animal 5	Animal 6			Sham:WT vs. Sham:KO	28	0.9915
	WT	Contra	1047.13	1391.46	1240.71	746.372	734.457	1577.2			Contra:WT vs. Contra:KO	28	0.9986
		Ipsi	1785.91	2215.63	1970.84	1673.42	2269.14	2149.66			Contra:WT vs. Ipsi:WT	28	<0.0001
											Contra:KO vs. Ipsi:KO	28	>0.9999
	KO	Contra	887.581	1762.98	975.57	1235.22	917.465	802.821			Ipsi:WT vs. Ipsi:KO	28	<0.0001
		Ipsi	1083.34	718.202	989.114	1023.72	1624.68	1139.58
Fig. 1e
				BrdU+/DAPI ratio (%)						Three-way ANOVA follwed by Sidak's Multiple Comparisons	Three-way ANOVA	F (DFn, DFd)	P value	Sidak's Multiple Comparisons	DF	Adjusted P Value
SVZ-NSPC	Genotype	Temperature/Treatment	Replicate 1	Replicate 2	Replicate 3						Genotype	F (1, 1) = 0.9113	0.354	37°C Control:WT vs. 37°C Control:KO	16	0.9845
		37°C Control	78.09	71.79	71.92						Temperature	F (1, 1) = 17.91	0.0006	37°C OGD:WT vs. 37°C OGD:KO	16	>0.9999
	WT	37°C OGD	55.9	35.8	52.6						Treatment	F (1, 1) = 146.4	<0.0001	32°C Control:WT vs. 32°C Control:KO	16	>0.9999
		32°C Control	70.96	67.53	69.88						Genotype x Temperature	F (1, 1) = 0.0707	0.7937	32°C OGD:WT vs. 32°C OGD:KO	16	0.9987
		32°C OGD	37.7	35.05	26.35						Genotype x Treatment	F (1, 1) = 0.2871	0.5994	37°C Control:WT vs. 37°C OGD:WT	16	0.001
											Temperature x Treatment	F (1, 1) = 9.597	0.0069	37°C Control:KO vs. 37°C OGD:KO	16	0.0204
		37°C Control	65.73	68.43	71.58						Genotype x Temperature x Treatment	F (1, 1) = 0.8997	0.357
	KO	37°C OGD	43.87	45.17	61.14
		32°C Control	67.38	66.94	68.08
		32°C OGD	28.68	24.45	33.9
Fig. 1f
				BrdU+/DAPI ratio (%)						Three-way ANOVA follwed by Sidak's Multiple Comparisons	Three-way ANOVA	F (DFn, DFd)	P value	Sidak's Multiple Comparisons	DF	Adjusted P Value
SGZ-NSPC	Genotype	Temperature/Treatment	Replicate 1	Replicate 2	Replicate 3						Genotype	F (1, 1) = 179.5	<0.0001	37°C Control:WT vs. 37°C Control:KO	16	>0.9999
		37°C Control	29.58	29.84	30.39						Temperature	F (1, 1) = 248.2	<0.0001	37°C OGD:WT vs. 37°C OGD:KO	16	<0.0001
	WT	37°C OGD	35.12	34.78	37.58						Treatment	F (1, 1) = 1.985	0.178	32°C Control:WT vs. 32°C Control:KO	16	0.0004
		32°C Control	16.97	19.82	13.97						Genotype x Temperature	F (1, 1) = 0.007933	0.9301	32°C OGD:WT vs. 32°C OGD:KO	16	<0.0001
		32°C OGD	26.93	23.75	22.86						Genotype x Treatment	F (1, 1) = 52.89	<0.0001	37°C Control:WT vs. 37°C OGD:WT	16	0.019
											Temperature x Treatment	F (1, 1) = 40.24	<0.0001	37°C Control:KO vs. 37°C OGD:KO	16	<0.0001
		37°C Control	30.61	30.65	26.71						Genotype x Temperature x Treatment	F (1, 1) = 27.53	<0.0001
	KO	37°C OGD	17.8	16.13	13.38
		32°C Control	9.25	6.81	8
		32°C OGD	13.61	12.75	11.04
Fig. 1g
										Two-way ANOVA follwed by Tukey's Multiple Comparisons	Two-way ANOVA	F (DFn, DFd)	P value
				BrdU+/DAPI ratio (%)							Interaction	F (1, 8) = 0.6902	0.4302
SVZ-NSPC	Genotype	Treatment	Replicate 1	Replicate 2	Replicate 3						Treatment	F (1, 8) = 54.29	<0.0001
	Vec	Control	17.06	17.13	11.63						Genotype	F (1, 8) = 0.7466	0.4127
		OGD	10.17	6.25	7.8						Tukey's Multiple Comparisons	DF	Adjusted P Value
											Control:Vec vs. Control:OE	8	0.6445
	OE	Control	17.1	17.03	17.29						Control:Vec vs. OGD:Vec	8	0.0074
		OGD	7.55	9.06	7.72						Control:OE vs. OGD:OE	8	0.0018
											OGD:Vec vs. OGD:OE	8	>0.9999
Fig. 1h
										Two-way ANOVA follwed by Tukey's Multiple Comparisons	Two-way ANOVA	F (DFn, DFd)	P value
				BrdU+/DAPI ratio (%)							Interaction	F (1, 8) = 0.1343	0.7235
SGZ-NSPC	Genotype	Treatment	Replicate 1	Replicate 2	Replicate 3						Treatment	F (1, 8) = 0.07555	0.7904
	Vec	Control	4.62	5.35	3.42						Genotype	F (1, 8) = 67.21	<0.0001
		OGD	3.55	4.95	4.62						Tukey's Multiple Comparisons	DF	Adjusted P Value
											Control:Vec vs. Control:OE	8	0.0024
	OE	Control	10.8	13.16	12.51						Control:Vec vs. OGD:Vec	8	0.9999
		OGD	15.98	10.21	12.17						Control:OE vs. OGD:OE	8	0.9671
											OGD:Vec vs. OGD:OE	8	0.0014

## Sheet: Fig. 2
Fig. 2b
										Repeated measures two-way ANOVA follwed by Sidak's Multiple Comparisons	Repeated measures two-way ANOVA	F (DFn, DFd)	P value
					Total BrdU+Dcx+ cell number					Mixed model	Interaction	F (2, 18) = 3.668	0.0461
SVZ	Genotype	Treatment	Animal 1	Animal 2	Animal 3	Animal 4	Animal 5				Treatment	F (2, 18) = 6.741	0.0065
	WT	Sham	6991.3	7450.43	6469.57	5113.04	4111.3				Genotype	F (1, 10) = 5.304	0.044
	KO	Sham	5071.3	5801.74	7742.61	4737.39	6219.13
											Sidak's Multiple Comparisons	DF	Adjusted P Value
			Animal 1	Animal 2	Animal 3	Animal 4	Animal 5	Animal 6			Sham:WT vs. Sham:KO	28	0.9799
	WT	Contra	4591.3	7867.83	5280	5321.74	4904.35	7116.52			Contra:WT vs. Contra:KO	28	0.6127
		Ipsi	5363.48	10476.5	9829.57	6135.65	9328.7	10184.3			Contra:WT vs. Ipsi:WT	18	0.0024
											Contra:KO vs. Ipsi:KO	18	0.6293
	KO	Contra	5092.17	5613.91	4236.52	5947.83	4549.57	4278.26			Ipsi:WT vs. Ipsi:KO	28	0.0038
		Ipsi	5446.96	7430	5739.13	5154.78	5467.83	4966.96
										Repeated measures two-way ANOVA follwed by Sidak's Multiple Comparisons	Repeated measures two-way ANOVA	F (DFn, DFd)	P value
					BrdU+Dcx+ cell number/mm3 SVZ					Mixed model	Interaction	F (2, 18) = 3.357	0.0577
SVZ	Genotype	Treatment	Animal 1	Animal 2	Animal 3	Animal 4	Animal 5				Treatment	F (2, 18) = 7.205	0.005
	WT	Sham	25381.3	35410	28270.1	23616.5	18773.3				Genotype	F (1, 10) = 8.965	0.0135
	KO	Sham	20208.7	24483.8	25890	24988	21192.1
											Sidak's Multiple Comparisons	DF	Adjusted P Value
			Animal 1	Animal 2	Animal 3	Animal 4	Animal 5	Animal 6			Sham:WT vs. Sham:KO	28	0.7785
	WT	Contra	21005.9	28202.5	24601.1	24278.6	21690.3	26175.6			Contra:WT vs. Contra:KO	28	0.7816
		Ipsi	20934.5	38609.8	47065.5	31300.9	49851.2	33900.6			Contra:WT vs. Ipsi:WT	18	0.0016
											Contra:KO vs. Ipsi:KO	18	0.7326
	KO	Contra	19933.1	21211.4	21567.2	24473.8	22047.9	20557.4			Ipsi:WT vs. Ipsi:KO	28	0.0013
		Ipsi	21252.6	27775	26922.6	23157.3	25068.3	22648.8
Fig. 2c
										Repeated measures two-way ANOVA follwed by Sidak's Multiple Comparisons	Repeated measures two-way ANOVA	F (DFn, DFd)	P value
					Total BrdU+Dcx+ cell number					Mixed model	Interaction	F (2, 18) = 4.321	0.0293
DG	Genotype	Treatment	Animal 1	Animal 2	Animal 3	Animal 4	Animal 5				Treatment	F (2, 18) = 8.840	0.0021
	WT	Sham	1023	897	877	584	1190				Genotype	F (1, 10) = 2.233	0.1659
	KO	Sham	1294	1043	689	814	1002
											Sidak's Multiple Comparisons	DF	Adjusted P Value
			Animal 1	Animal 2	Animal 3	Animal 4	Animal 5	Animal 6			Sham:WT vs. Sham:KO	28	0.9944
	WT	Contra	772	1106	835	793	814	1231			Contra:WT vs. Contra:KO	28	0.9998
		Ipsi	1148	1357	1503	1544	1398	1920			Contra:WT vs. Ipsi:WT	28	0.0009
											Contra:KO vs. Ipsi:KO	28	0.7099
	KO	Contra	814	1294	772	981	793	835			Ipsi:WT vs. Ipsi:KO	28	0.009
		Ipsi	605	1377	918	877	1273	1169
										Repeated measures two-way ANOVA follwed by Sidak's Multiple Comparisons	Repeated measures two-way ANOVA	F (DFn, DFd)	P value
					BrdU+Dcx+ cell number/mm3 DG					Mixed model	Interaction	F (2, 18) = 2.840	0.0847
DG	Genotype	Treatment	Animal 1	Animal 2	Animal 3	Animal 4	Animal 5				Treatment	F (2, 18) = 6.263	0.0086
	WT	Sham	1181.6	748.55	1039.14	519.867	1272.65				Genotype	F (1, 10) = 2.614	0.137
	KO	Sham	1343.82	957.185	672.265	770.288	993.84
											Sidak's Multiple Comparisons	DF	Adjusted P Value
			Animal 1	Animal 2	Animal 3	Animal 4	Animal 5	Animal 6			Sham:WT vs. Sham:KO	28	>0.9999
	WT	Contra	731.019	1134.57	729.831	766.544	753.784	1107.79			Contra:WT vs. Contra:KO	28	0.9998
		Ipsi	1129.02	1384.77	1612.5	1456.86	1310.62	2038.85			Contra:WT vs. Ipsi:WT	28	0.0033
											Contra:KO vs. Ipsi:KO	28	0.798
	KO	Contra	769.237	1332.99	784.698	1000.96	726.326	683.252			Ipsi:WT vs. Ipsi:KO	28	0.0196
		Ipsi	581.794	1354.32	906.688	843.062	1395.86	1046.17
Fig. 2d
										Repeated measures two-way ANOVA follwed by Sidak's Multiple Comparisons	Repeated measures two-way ANOVA	F (DFn, DFd)	P value
					Total BrdU+NeuN+ cell number						Interaction	F (1, 8) = 7.731	0.0239
SVZ	Genotype	Treatment	Animal 1	Animal 2	Animal 3	Animal 4	Animal 5				Treatment	F (1, 8) = 33.31	0.0004
	WT	Contra	41.7391	46.9565	62.6087	41.7391	73.0435				Genotype	F (1, 8) = 7.694	0.0242
		Ipsi	156.522	93.913	146.087	83.4783	193.043				Sidak's Multiple Comparisons	DF	Adjusted P Value
											Contra:WT vs. Contra:KO	16	0.6243
	KO	Contra	41.7391	73.0435	10.4348	52.1739	10.4348				Contra:WT vs. Ipsi:WT	8	0.0006
		Ipsi	62.6087	67.8261	52.1739	88.6957	57.3913				Contra:KO vs. Ipsi:KO	8	0.1301
					BrdU+NeuN+ cell number/mm3 SVZ						Ipsi:WT vs. Ipsi:KO	16	0.003
SVZ	Genotype	Treatment	Animal 1	Animal 2	Animal 3	Animal 4	Animal 5			Repeated measures two-way ANOVA follwed by Sidak's Multiple Comparisons	Repeated measures two-way ANOVA	F (DFn, DFd)	P value
	WT	Contra	214.775	245.824	300.113	225.102	356.931				Interaction	F (1, 8) = 9.471	0.0152
		Ipsi	793.809	486.878	724.735	473.621	820.14				Treatment	F (1, 8) = 35.51	0.0003
											Genotype	F (1, 8) = 16.08	0.0039
	KO	Contra	200.743	315.62	41.8419	191.842	37.1049				Sidak's Multiple Comparisons	DF	Adjusted P Value
		Ipsi	269.425	255.88	171.815	448.586	265.759				Contra:WT vs. Contra:KO	16	0.2894
											Contra:WT vs. Ipsi:WT	8	0.0004
											Contra:KO vs. Ipsi:KO	8	0.1462
											Ipsi:WT vs. Ipsi:KO	16	0.0002
Fig. 2e
										Repeated measures two-way ANOVA follwed by Sidak's Multiple Comparisons	Repeated measures two-way ANOVA	F (DFn, DFd)	P value
					Total BrdU+NeuN+ cell number						Interaction	F (1, 8) = 9.390	0.0155
DG	Genotype	Treatment	Animal 1	Animal 2	Animal 3	Animal 4	Animal 5				Treatment	F (1, 8) = 26.24	0.0009
	WT	Contra	234.783	156.522	140.87	62.6087	93.913				Genotype	F (1, 8) = 7.167	0.0281
		Ipsi	1059.13	1017.39	1048.7	474.783	307.826				Sidak's Multiple Comparisons	DF	Adjusted P Value
											Contra:WT vs. Contra:KO	16	0.9473
	KO	Contra	114.783	135.652	93.913	78.2609	73.0435				Contra:WT vs. Ipsi:WT	8	0.0008
		Ipsi	459.13	469.565	156.522	140.87	78.2609				Contra:KO vs. Ipsi:KO	8	0.3336
					BrdU+NeuN+ cell number/mm3 DG						Ipsi:WT vs. Ipsi:KO	16	0.0021
DG	Genotype	Treatment	Animal 1	Animal 2	Animal 3	Animal 4	Animal 5			Repeated measures two-way ANOVA follwed by Sidak's Multiple Comparisons	Repeated measures two-way ANOVA	F (DFn, DFd)	P value
	WT	Contra	226.284	141.814	130.037	70.0339	95.4203				Interaction	F (1, 8) = 10.18	0.0128
		Ipsi	1038.17	1117.17	946.872	507.593	306.686				Treatment	F (1, 8) = 25.50	0.001
											Genotype	F (1, 8) = 7.159	0.0281
	KO	Contra	140.568	149.965	104.074	74.0489	72.6806				Sidak's Multiple Comparisons	DF	Adjusted P Value
		Ipsi	484.51	445.356	147.432	127.516	71.4843				Contra:WT vs. Contra:KO	16	0.9789
											Contra:WT vs. Ipsi:WT	8	0.0008
											Contra:KO vs. Ipsi:KO	8	0.3996
											Ipsi:WT vs. Ipsi:KO	16	0.0018

## Sheet: Fig. 3
Fig. 3b
								Two-way ANOVA follwed by Tukey's Multiple Comparisons	Two-way ANOVA	F (DFn, DFd)	P value
				Dcx+/DAPI ratio (%)					Interaction	F (1, 8) = 0.3614	0.5644
SVZ-NSPC	Genotype	Treatment	Replicate 1	Replicate 2	Replicate 3				Treatment	F (1, 8) = 0.01877	0.8944
	WT	Control	22.3	21.43	8.73				Genotype	F (1, 8) = 18.88	0.0025
		OGD	28.24	12.17	16.59				Tukey's Multiple Comparisons	DF	Adjusted P Value
									Control:WT vs. Control:KO	8	0.1094
	KO	Control	5.77	4.65	5.42				Control:WT vs. OGD:WT	8	0.9869
		OGD	1.97	3.42	3.23				Control:KO vs. OGD:KO	8	0.9514
									OGD:WT vs. OGD:KO	8	0.0331
Fig. 3c
								Two-way ANOVA follwed by Tukey's Multiple Comparisons	Two-way ANOVA	F (DFn, DFd)	P value
				MAP2+/DAPI ratio (%)					Interaction	F (1, 8) = 0.02663	0.8744
SVZ-NSPC	Genotype	Treatment	Replicate 1	Replicate 2	Replicate 3				Treatment	F (1, 8) = 1.127	0.3193
	WT	Control	50.69	48.28	64.76				Genotype	F (1, 8) = 15.89	0.004
		OGD	60.3	50.8	34.54				Tukey's Multiple Comparisons	DF	Adjusted P Value
									Control:WT vs. Control:KO	8	0.073
	KO	Control	35.86	34.86	31.74				Control:WT vs. OGD:WT	8	0.8219
		OGD	23.65	29.69	35.85				Control:KO vs. OGD:KO	8	0.9177
									OGD:WT vs. OGD:KO	8	0.1011
Fig. 3d
								Two-way ANOVA follwed by Tukey's Multiple Comparisons	Two-way ANOVA	F (DFn, DFd)	P value
				Dcx+/DAPI ratio (%)					Interaction	F (1, 8) = 19.90	0.0021
SGZ-NSPC	Genotype	Treatment	Replicate 1	Replicate 2	Replicate 3				Treatment	F (1, 8) = 44.00	0.0002
	WT	Control	12.85	15.28	11.91				Genotype	F (1, 8) = 396.0	< 0.0001
		OGD	20.74	21.51	20.27				Tukey's Multiple Comparisons	DF	Adjusted P Value
									Control:WT vs. Control:KO	8	< 0.0001
	KO	Control	1.54	3.73	3.49				Control:WT vs. OGD:WT	8	0.0002
		OGD	3.53	4.56	5.07				Control:KO vs. OGD:KO	8	0.4619
									OGD:WT vs. OGD:KO	8	< 0.0001
Fig. 3e
								Two-way ANOVA follwed by Tukey's Multiple Comparisons	Two-way ANOVA	F (DFn, DFd)	P value
				MAP2+/DAPI ratio (%)					Interaction	F (1, 8) = 2.377	0.1617
SGZ-NSPC	Genotype	Treatment	Replicate 1	Replicate 2	Replicate 3				Treatment	F (1, 8) = 78.25	< 0.0001
	WT	Control	30.98	27.54	27.2				Genotype	F (1, 8) = 45.69	0.0001
		OGD	57.58	48.62	46.19				Tukey's Multiple Comparisons	DF	Adjusted P Value
									Control:WT vs. Control:KO	8	0.0254
	KO	Control	16.92	16.78	18.53				Control:WT vs. OGD:WT	8	0.0004
		OGD	33.11	36.69	29.31				Control:KO vs. OGD:KO	8	0.0038
									OGD:WT vs. OGD:KO	8	0.0017
Fig. 3f
								Two-way ANOVA follwed by Tukey's Multiple Comparisons	Two-way ANOVA	F (DFn, DFd)	P value
				Dcx+/DAPI ratio (%)					Interaction	F (1, 8) = 1.206	0.304
SVZ-NSPC	Genotype	Treatment	Replicate 1	Replicate 2	Replicate 3				Treatment	F (1, 8) = 0.3113	0.5921
	Vec	Control	11.07	14.51	8.51				Genotype	F (1, 8) = 14.44	0.0052
		OGD	25.31	20.6	16.69				Tukey's Multiple Comparisons	DF	Adjusted P Value
									Control:Vec vs. Control:OE	8	0.0347
	OE	Control	30.59	61.46	26.36				Control:Vec vs. OGD:Vec	8	0.6598
		OGD	36.91	36.27	35.93				Control:OE vs. OGD:OE	8	0.9797
									OGD:Vec vs. OGD:OE	8	0.2961
Fig. 3g
								Two-way ANOVA follwed by Tukey's Multiple Comparisons	Two-way ANOVA	F (DFn, DFd)	P value
				MAP2+/DAPI ratio (%)					Interaction	F (1, 8) = 0.5086	0.496
SVZ-NSPC	Genotype	Treatment	Replicate 1	Replicate 2	Replicate 3				Treatment	F (1, 8) = 3.649	0.0925
	Vec	Control	23.4	16.46	13.11				Genotype	F (1, 8) = 3.310	0.1064
		OGD	38.15	32.34	29.75				Tukey's Multiple Comparisons	DF	Adjusted P Value
									Control:Vec vs. Control:OE	8	0.3435
	OE	Control	26.1	51.88	20.62				Control:Vec vs. OGD:Vec	8	0.3174
		OGD	50.52	39.93	29.72				Control:OE vs. OGD:OE	8	0.8313
									OGD:Vec vs. OGD:OE	8	0.8605
Fig. 3h
								Two-way ANOVA follwed by Tukey's Multiple Comparisons	Two-way ANOVA	F (DFn, DFd)	P value
				Dcx+/DAPI ratio (%)					Interaction	F (1, 8) = 0.3588	0.5658
SGZ-NSPC	Genotype	Treatment	Replicate 1	Replicate 2	Replicate 3				Treatment	F (1, 8) = 21.70	0.0016
	Vec	Control	1.06	4.22	3.7				Genotype	F (1, 8) = 41.90	0.0002
		OGD	8.67	6.38	13.46				Tukey's Multiple Comparisons	DF	Adjusted P Value
									Control:Vec vs. Control:OE	8	0.0046
	OE	Control	12.89	11.89	10.47				Control:Vec vs. OGD:Vec	8	0.0244
		OGD	17.25	15.63	17.45				Control:OE vs. OGD:OE	8	0.0799
									OGD:Vec vs. OGD:OE	8	0.0136
Fig. 3i
								Two-way ANOVA follwed by Tukey's Multiple Comparisons	Two-way ANOVA	F (DFn, DFd)	P value
				MAP2+/DAPI ratio (%)					Interaction	F (1, 8) = 0.6368	0.4479
SGZ-NSPC	Genotype	Treatment	Replicate 1	Replicate 2	Replicate 3				Treatment	F (1, 8) = 51.44	< 0.0001
	Vec	Control	3.87	8.14	5.55				Genotype	F (1, 8) = 36.78	0.0003
		OGD	15.39	12.77	23.23				Tukey's Multiple Comparisons	DF	Adjusted P Value
									Control:Vec vs. Control:OE	8	0.0242
	OE	Control	15.09	15.06	15.36				Control:Vec vs. OGD:Vec	8	0.0086
		OGD	30.35	27.18	30.28				Control:OE vs. OGD:OE	8	0.0022
									OGD:Vec vs. OGD:OE	8	0.0055

## Sheet: Fig. 4
Fig. 4b
										Repeated measures two-way ANOVA follwed by Sidak's Multiple Comparisons	Repeated measures two-way ANOVA	F (DFn, DFd)	P value
					Total TUNEL+ cell number						Interaction	F (1, 10) = 3.738	0.082
SVZ	Genotype	Treatment	Animal 1	Animal 2	Animal 3	Animal 4	Animal 5	Animal 6			Treatment	F (1, 10) = 41.36	<0.0001
	WT	Contra	667.826	250.435	104.348	41.7391	709.565	813.913			Genotype	F (1, 10) = 4.198	0.0676
		Ipsi	1481.74	396.522	2107.83	2817.39	3422.61	2191.3			Sidak's Multiple Comparisons	DF	Adjusted P Value
	KO										Contra:WT vs. Contra:KO	20	0.9283
		Contra	354.783	229.565	1189.57	897.391	521.739	584.348			Contra:WT vs. Ipsi:WT	10	0.0195
		Ipsi	2650.43	4758.26	5968.7	4278.26	1627.83	2775.65			Contra:KO vs. Ipsi:KO	10	0.0003
					TUNEL cell number/mm3 SVZ						Ipsi:WT vs. Ipsi:KO	20	0.0215
SVZ	Genotype	Treatment	Animal 1	Animal 2	Animal 3	Animal 4	Animal 5	Animal 6		Repeated measures two-way ANOVA follwed by Sidak's Multiple Comparisons	Repeated measures two-way ANOVA	F (DFn, DFd)	P value
	WT	Contra	3055.41	897.692	486.189	190.421	3138.17	2993.69			Interaction	F (1, 10) = 2.180	0.1706
		Ipsi	5783.45	1461.33	10092.6	14372.9	18289.9	7294.19			Treatment	F (1, 10) = 33.95	0.0002
											Genotype	F (1, 10) = 2.833	0.1232
	KO	Contra	1388.78	867.381	6055.81	3692.54	2528.43	2807.85			Sidak's Multiple Comparisons	DF	Adjusted P Value
		Ipsi	10341.3	17788.5	27999.5	19219.6	7463.07	12656.7			Contra:WT vs. Contra:KO	20	0.9123
											Contra:WT vs. Ipsi:WT	10	0.0233
											Contra:KO vs. Ipsi:KO	10	0.0008
											Ipsi:WT vs. Ipsi:KO	20	0.0723
Fig. 4c
										Repeated measures two-way ANOVA follwed by Sidak's Multiple Comparisons	Repeated measures two-way ANOVA	F (DFn, DFd)	P value
					Total TUNEL+ cell number						Interaction	F (1, 10) = 11.70	0.0065
DG	Genotype	Treatment	Animal 1	Animal 2	Animal 3	Animal 4	Animal 5	Animal 6			Treatment	F (1, 10) = 101.7	<0.0001
		Contra	3662.61	2113.04	281.739	140.87	328.696	986.087			Genotype	F (1, 10) = 10.00	0.0101
	WT	Ipsi	21177.4	18876.5	22680	16763.5	15448.7	19627.8			Sidak's Multiple Comparisons	DF	Adjusted P Value
											Contra:WT vs. Contra:KO	20	0.9888
	KO	Contra	0	187.826	0	0	3146.09	1080			Contra:WT vs. Ipsi:WT	10	0.0017
		Ipsi	47473	32259.1	53248.7	17139.1	39537.4	31742.6			Contra:KO vs. Ipsi:KO	10	<0.0001
					TUNEL+ cell number/mm3 DG						Ipsi:WT vs. Ipsi:KO	20	0.0003
DG	Genotype	Treatment	Animal 1	Animal 2	Animal 3	Animal 4	Animal 5	Animal 6		Repeated measures two-way ANOVA follwed by Sidak's Multiple Comparisons	Repeated measures two-way ANOVA	F (DFn, DFd)	P value
	WT	Contra	3467.4	2167.46	246.318	136.162	304.413	887.174			Interaction	F (1, 10) = 10.13	0.0098
		Ipsi	20830.5	19269.6	24338.7	15813.8	14480.4	20842.8			Treatment	F (1, 10) = 94.07	<0.0001
											Genotype	F (1, 10) = 8.265	0.0165
	KO	Contra	0	193.498	0	0	2881.41	883.957			Sidak's Multiple Comparisons	DF	Adjusted P Value
		Ipsi	45635.7	31718.9	52577.6	16484.9	43351.6	28414.8			Contra:WT vs. Contra:KO	20	0.9887
											Contra:WT vs. Ipsi:WT	10	0.0019
											Contra:KO vs. Ipsi:KO	10	<0.0001
											Ipsi:WT vs. Ipsi:KO	20	0.0007
Fig. 4e
				TUNEL+/DAPI ratio (%)						Three-way ANOVA follwed by Sidak's Multiple Comparisons	Three-way ANOVA	F (DFn, DFd)	P value	Sidak's Multiple Comparisons	DF	Adjusted P Value
SVZ-NSPC	Genotype	Temperature/Treatment	Replicate 1	Replicate 2	Replicate 3						Genotype	F (1, 1) = 47.92	<0.0001	37°C Control:WT vs. 37°C Control:KO	16	0.9998
		37°C Control	1.63	2.83	2.54						Temperature	F (1, 1) = 22.04	0.0002	37°C OGD:WT vs. 37°C OGD:KO	16	<0.0001
	WT	37°C OGD	12.63	14.29	6.92						Treatment	F (1, 1) = 158.1	<0.0001	32°C Control:WT vs. 32°C Control:KO	16	0.8567
		32°C Control	1.63	2.87	2.92						Genotype x Temperature	F (1, 1) = 0.8263	0.3768	32°C OGD:WT vs. 32°C OGD:KO	16	0.0044
		32°C OGD	5.23	6.65	4.34						Genotype x Treatment	F (1, 1) = 22.37	0.0002	37°C Control:WT vs. 37°C OGD:WT	16	0.0003
											Temperature x Treatment	F (1, 1) = 32.67	<0.0001	37°C Control:KO vs. 37°C OGD:KO	16	<0.0001
		37°C Control	2.49	3.86	3.73						Genotype x Temperature x Treatment	F (1, 1) = 3.046	0.1001
	KO	37°C OGD	18.84	24.19	23.31
		32°C Control	5.54	4.82	3.94
		32°C OGD	12.35	11.24	13.07
Fig. 4f
				TUNEL+/DAPI ratio (%)						Three-way ANOVA follwed by Sidak's Multiple Comparisons	Three-way ANOVA	F (DFn, DFd)	P value	Sidak's Multiple Comparisons	DF	Adjusted P Value
SGZ-NSPC	Genotype	Temperature/Treatment	Replicate 1	Replicate 2	Replicate 3						Genotype	F (1, 1) = 29.46	<0.0001	37°C Control:WT vs. 37°C Control:KO	16	0.9981
		37°C Control	2.89	3.15	4.42						Temperature	F (1, 1) = 6.701	0.0198	37°C OGD:WT vs. 37°C OGD:KO	16	0.0013
	WT	37°C OGD	12.07	12.58	14.6						Treatment	F (1, 1) = 139.2	<0.0001	32°C Control:WT vs. 32°C Control:KO	16	>0.9999
		32°C Control	3.44	3.41	3.65						Genotype x Temperature	F (1, 1) = 0.2738	0.608	32°C OGD:WT vs. 32°C OGD:KO	16	0.0024
		32°C OGD	8.67	7.78	10.13						Genotype x Treatment	F (1, 1) = 19.89	0.0004	37°C Control:WT vs. 37°C OGD:WT	16	0.0028
											Temperature x Treatment	F (1, 1) = 3.481	0.0805	37°C Control:KO vs. 37°C OGD:KO	16	<0.0001
		37°C Control	4.41	3.4	7.86						Genotype x Temperature x Treatment	F (1, 1) = 0.04519	0.8343
	KO	37°C OGD	23.46	21.77	25.2
		32°C Control	2.95	3.56	4.7
		32°C OGD	25.49	16.36	14.01
Fig. 4g
										Two-way ANOVA follwed by Tukey's Multiple Comparisons	Two-way ANOVA	F (DFn, DFd)	P value
				TUNEL+/DAPI ratio (%)							Interaction	F (1, 8) = 15.69	0.0042
SVZ-NSPC	Genotype	Treatment	Replicate 1	Replicate 2	Replicate 3						Treatment	F (1, 8) = 12.13	0.0083
	Vec	Control	6.38	6.29	7.27						Genotype	F (1, 8) = 23.56	0.0013
		OGD	11.56	14.5	13.15						Tukey's Multiple Comparisons	DF	Adjusted P Value
											Control:Vec vs. Control:OE	8	0.9192
	OE	Control	6.44	7.07	4.12						Control:Vec vs. OGD:Vec	8	0.0034
		OGD	4.25	7.79	4.35						Control:OE vs. OGD:OE	8	0.9856
											OGD:Vec vs. OGD:OE	8	0.0011
Fig. 4h
										Two-way ANOVA follwed by Tukey's Multiple Comparisons	Two-way ANOVA	F (DFn, DFd)	P value
				TUNEL+/DAPI ratio (%)							Interaction	F (1, 8) = 9.466	0.0152
SGZ-NSPC	Genotype	Treatment	Replicate 1	Replicate 2	Replicate 3						Treatment	F (1, 8) = 28.17	0.0007
	Vec	Control	4.33	8.95	3.87						Genotype	F (1, 8) = 17.98	0.0028
		OGD	16.18	14.82	15.62						Tukey's Multiple Comparisons	DF	Adjusted P Value
											Control:Vec vs. Control:OE	8	0.8423
	OE	Control	6.35	2.47	4.24						Control:Vec vs. OGD:Vec	8	0.0016
		OGD	9.36	5.98	5.56						Control:OE vs. OGD:OE	8	0.4411
											OGD:Vec vs. OGD:OE	8	0.0037

## Sheet: Fig. 5
Fig. 5b
PLA signals per cell							Two-way ANOVA follwed by Tukey's Multiple Comparisons	Two-way ANOVA	F (DFn, DFd)	P value
		SVZ-NSPC	SVZ-NSPC	SGZ-NSPC	SGZ-NSPC			Interaction	F (1, 96) = 2.099	0.1507
	Treatment	Control	OGD	Control	OGD			Treatment	F (1, 96) = 45.35	< 0.0001
	Replicate 1	30	60	35	88			Cell type	F (1, 96) = 18.48	< 0.0001
	Replicate 2	24	50	55	47			Tukey's Multiple Comparisons	DF	Adjusted P Value
	Replicate 3	68	66	63	111			Control:SVZ-NSPC vs. OGD:SVZ-NSPC	96	0.0018
	Replicate 4	51	57	49	153			Control:SGZ-NSPC vs. OGD:SGZ-NSPC	96	< 0.0001
	Replicate 5	42	34	22	96			Control:SVZ-NSPC vs. Control:SGZ-NSPC	96	0.1895
	Replicate 6	30	45	61	80			OGD:SVZ-NSPC vs. OGD:SGZ-NSPC	96	0.0006
	Replicate 7	10	56	22	60
	Replicate 8	10	76	66	68
	Replicate 9	17	39	61	86
	Replicate 10	50	40	47	52
	Replicate 11	28	49	32	64
	Replicate 12	30	36	24	46
	Replicate 13	27	42	40	75
	Replicate 14	38	51	35	44
	Replicate 15	30	36	55	48
	Replicate 16	63	36	40	111
	Replicate 17	38	59	32	66
	Replicate 18	16	61	51	73
	Replicate 19	18	58	30	49
	Replicate 20	50	87	24	38
	Replicate 21	12	36	64	95
	Replicate 22	16	56	50	146
	Replicate 23	14	41	20	52
	Replicate 24	38	104	32	63
	Replicate 25	17	52	59	125

## Sheet: Fig. 6
Fig. 6a
										Two-way ANOVA follwed by Tukey's Multiple Comparisons	Two-way ANOVA	F (DFn, DFd)	P value
			IGF2 mRNA relative expression								Interaction	F (1, 8) = 3.928	0.0828
SVZ-NSPC	Genotype	Treatment	Replicate 1	Replicate 2	Replicate 3						Treatment	F (1, 8) = 26.17	0.0009
	WT	Control	1.21	0.87	0.83						Genotype	F (1, 8) = 2.602	0.1454
		OGD	1.2	1.18	1.21						Tukey's Multiple Comparisons	DF	Adjusted P Value
											Control:WT vs. Control:KO	8	0.1268
	KO	Control	0.74	0.8	0.59						Control:WT vs. OGD:WT	8	0.1984
		OGD	1.16	1.32	1.19						Control:KO vs. OGD:KO	8	0.0045
											OGD:WT vs. OGD:KO	8	0.9933
Fig. 6b
										Two-way ANOVA follwed by Tukey's Multiple Comparisons	Two-way ANOVA	F (DFn, DFd)	P value
			IGF2 mRNA relative expression								Interaction	F (1, 8) = 11.27	0.01
SGZ-NSPC	Genotype	Treatment	Replicate 1	Replicate 2	Replicate 3						Treatment	F (1, 8) = 127.6	0.0001
	WT	Control	1.01	0.74	0.91						Genotype	F (1, 8) = 24.27	0.0012
		OGD	3.04	2.63	3.43						Tukey's Multiple Comparisons	DF	Adjusted P Value
											Control:WT vs. Control:KO	8	0.6938
	KO	Control	0.66	0.49	0.82						Control:WT vs. OGD:WT	8	< 0.0001
		OGD	2.08	1.66	1.72						Control:KO vs. OGD:KO	8	0.0022
											OGD:WT vs. OGD:KO	8	0.0017
Fig. 6c
										Two-way ANOVA follwed by Tukey's Multiple Comparisons	Two-way ANOVA	F (DFn, DFd)	P value
			IGF2 fold enrichment								Interaction	F (1, 8) = 0.1107	0.7479
SVZ-NSPC	Genotype	Treatment	Replicate 1	Replicate 2	Replicate 3						Treatment	F (1, 8) = 10.3	0.0124
	WT	Control	49.76	119.07	194.63						Genotype	F (1, 8) = 0.3327	0.58
		OGD	552.9	177.2	303.9						Tukey's Multiple Comparisons	DF	Adjusted P Value
											Control:WT vs. Control:KO	8	0.998
	KO	Control	71.72	156.86	191.77						Control:WT vs. OGD:WT	8	0.2525
		OGD	575.51	248.19	422.25						Control:KO vs. OGD:KO	8	0.1335
											OGD:WT vs. OGD:KO	8	0.915
Fig. 6d
										Two-way ANOVA follwed by Tukey's Multiple Comparisons	Two-way ANOVA	F (DFn, DFd)	P value
			IGF2 fold enrichment								Interaction	F (1, 8) = 4.711	0.0618
SGZ-NSPC	Genotype	Treatment	Replicate 1	Replicate 2	Replicate 3						Treatment	F (1, 8) = 15.14	0.0046
	WT	Control	90.36	81.3	42.42						Genotype	F (1, 8) = 11.72	0.009
		OGD	160.41	253.38	361.36						Tukey's Multiple Comparisons	DF	Adjusted P Value
											Control:WT vs. Control:KO	8	0.8123
	KO	Control	32.06	48.71	17.33						Control:WT vs. OGD:WT	8	0.0114
		OGD	93.34	101.34	62.66						Control:KO vs. OGD:KO	8	0.6345
											OGD:WT vs. OGD:KO	8	0.0177
Fig. 6f
										Three-way ANOVA follwed by Sidak's Multiple Comparisons	Three-way ANOVA	F (DFn, DFd)	P value	Sidak's Multiple Comparisons	DF	Adjusted P Value
					IGF2 concentration in conditioned medium (pg/mL)						Genotype	F (1, 1) = 1.616	0.2128	37°C Control:WT vs. 37°C Control:KO	32	0.9998
SVZ-NSPC	Genotype	Temperature/Treatment	Replicate 1	Replicate 2	Replicate 3	Replicate4	Replicate 5				Temperature	F (1, 1) = 26.29	<0.0001	37°C OGD:WT vs. 37°C OGD:KO	32	0.9947
		37°C Control	39.91	22.11	35.46	31.01	50.6019				Treatment	F (1, 1) = 2.303	0.1389	32°C Control:WT vs. 32°C Control:KO	32	0.9999
	WT	37°C OGD	37.685	26.56	37.685	71.06	33.3061				Genotype x Temperature	F (1, 1) = 0.1035	0.7498	32°C OGD:WT vs. 32°C OGD:KO	32	>0.9999
		32°C Control	19.885	17.66	42.135	19.885	33.3061				Genotype x Treatment	F (1, 1) = 0.000437	0.9835	37°C Control:WT vs. 37°C OGD:WT	32	>0.9999
		32°C OGD	2.085	8.76	8.76	15.435	4.1954				Temperature x Treatment	F (1, 1) = 9.199	0.0048	37°C Control:KO vs. 37°C OGD:KO	32	0.9964
											Genotype x Temperature x Treatment	F (1, 1) = 0.09631	0.7583
		37°C Control	37.685	46.585	51.035	22.11	50.6019
	KO	37°C OGD	24.335	95.535	39.91	37.685	50.6019
		32°C Control	33.235	24.335	24.335	28.785	50.6019
		32°C OGD	15.435	8.76	13.21	8.76	6.78977
Fig. 6g
										Three-way ANOVA follwed by Sidak's Multiple Comparisons	Three-way ANOVA	F (DFn, DFd)	P value	Sidak's Multiple Comparisons	DF	Adjusted P Value
					IGF2 concentration in conditioned medium (pg/mL)						Genotype	F (1, 1) = 24.59	<0.0001	37°C Control:WT vs. 37°C Control:KO	32	>0.9999
SGZ-NSPC	Genotype	Temperature/Treatment	Replicate 1	Replicate 2	Replicate 3	Replicate4	Replicate 5				Temperature	F (1, 1) = 11.79	0.0017	37°C OGD:WT vs. 37°C OGD:KO	32	<0.0001
		37°C Control	71.4296	128.433	63.7568	56.084	59.2498				Treatment	F (1, 1) = 10.16	0.0032	32°C Control:WT vs. 32°C Control:KO	32	>0.9999
	WT	37°C OGD	186.522	140.485	171.673	141.954	133.306				Genotype x Temperature	F (1, 1) = 6.355	0.0169	32°C OGD:WT vs. 32°C OGD:KO	32	0.4746
		32°C Control	33.3061	86.7752	56.084	33.0656	33.3061				Genotype x Treatment	F (1, 1) = 18.66	0.0001	37°C Control:WT vs. 37°C OGD:WT	32	0.0002
		32°C OGD	63.7568	86.7752	94.448	118.687	76.5456				Temperature x Treatment	F (1, 1) = 0.05072	0.8233	37°C Control:KO vs. 37°C OGD:KO	32	0.4567
											Genotype x Temperature x Treatment	F (1, 1) = 7.423	0.0103
		37°C Control	50.6019	41.954	41.954	109.794	117.466
	KO	37°C OGD	33.3061	48.4112	41.954	59.2498	17.72
		32°C Control	17.72	50.6019	24.6582	67.8977	48.4112
		32°C OGD	71.4296	40.7384	33.0656	50.6019	85.1935

## Sheet: Fig. 7
Fig. 7a
										Repeated measures two-way ANOVA follwed by Sidak's Multiple Comparisons	Repeated measures two-way ANOVA	F (DFn, DFd)	P value
				IGF2 relative intensity							Interaction	F (1, 10) = 0.003311	0.9552
SVZ	Genotype	Treatment	Animal 1	Animal 2	Animal 3	Animal 4	Animal 5	Animal6			Treatment	F (1, 10) = 4.709	0.0552
	WT	Contra	0.959	1.116	1.332	0.994	0.966	0.724			Genotype	F (1, 10) = 0.8753	0.3715
		Ipsi	1.05	1.108	1.446	1.742	0.783	2.188			Sidak's Multiple Comparisons	DF	Adjusted P Value
											Contra:WT vs. Contra:KO	20	0.8226
	KO	Contra	0.998	0.893	1.126	1.329	0.262	0.741			Contra:WT vs. Ipsi:WT	10	0.2712
		Ipsi	0.919	1.035	1.178	1.308	1.076	1.944			Contra:KO vs. Ipsi:KO	10	0.3046
											Ipsi:WT vs. Ipsi:KO	20	0.7715
Fig. 7b
										Repeated measures two-way ANOVA follwed by Sidak's Multiple Comparisons	Repeated measures two-way ANOVA	F (DFn, DFd)	P value
				IGF2 relative intensity							Interaction	F (1, 10) = 5.974	0.0346
SGZ	Genotype	Treatment	Animal 1	Animal 2	Animal 3	Animal 4	Animal 5	Animal6			Treatment	F (1, 10) = 8.352	0.0161
	WT	Contra	0.9436	1.0711	1.0702	0.6098	1.261	0.2798			Genotype	F (1, 10) = 3.372	0.0962
		Ipsi	1.02998	2.03306	3.3649	3.7613	1.607	2.9942			Sidak's Multiple Comparisons	DF	Adjusted P Value
											Contra:WT vs. Contra:KO	20	0.9105
	KO	Contra	0.6774	0.7653	0.9253	2.1835	1.3117	0.3729			Contra:WT vs. Ipsi:WT	10	0.0073
		Ipsi	0.71575	0.85441	0.897113	1.3186	2.5511	0.6976			Contra:KO vs. Ipsi:KO	10	0.942
											Ipsi:WT vs. Ipsi:KO	20	0.0135
Fig. 7c
										Two-way ANOVA follwed by Sidak's Multiple Comparisons	Two-way ANOVA	F (DFn, DFd)	P value
				IGF2 concentration in CSF (ng/mL)							Interaction	F (2, 26) = 0.318	0.7304
	Genotype	Treatment	Animal 1	Animal 2	Animal 3	Animal 4	Animal 5	Animal 6			Treatment	F (2, 26) = 0.3392	0.7155
		Sham+7d	20.88	28.58	25.28	13.6	15.8				Genotype	F (1, 26) = 3.416	0.076
	WT	HI+7d	30.08	25.38	32.98	20.38	11.8	17.4			Sidak's Multiple Comparisons	DF	Adjusted P Value
		HI+28d	24.58	28.68	12.68	15.7	9.7				Sham+7d:WT vs. Sham+7d:KO	24	0.8034
											HI+7d:WT vs. HI+7d:KO	24	0.23
		Sham+7d	14.38	5.68	31.28	23.5	10.2				HI+28d:WT vs. HI+28d:KO	24	0.8923
	KO	HI+7d	20.68	22.88	17.58	9.48	10.38	11.2
		HI+28d	21.98	12.18	12.38	17.2	12.6

## Sheet: Suppl. Fig. 1
Suppl. Fig. 1a
									Two-tailed unpaired t-test	t, df	P value
				Brain weight (g)						0.2316, 10	0.8215
	Genotype	Animal 1	Animal 2	Animal 3	Animal 4	Animal 5	Animal 6		F test to compare variances	F, DFn, Dfd	P value
	WT	0.426	0.471	0.434	0.474	0.443	0.441			1.030, 5, 5	0.975
	KO	0.46	0.425	0.433	0.425	0.47	0.46
Suppl. Fig. 1b
									Two-tailed unpaired t-test	t, df	P value
SVZ				Estimated SVZ volume (mm3)						0.07198, 8	0.9444
	Genotype	Animal 1	Animal 2	Animal 3	Animal 4	Animal 5			F test to compare variances	F, DFn, Dfd	P value
	WT	0.18767	0.27628	0.24626	0.22015	0.22647				2.416, 4, 4	0.4138
	KO	0.18484	0.23197	0.31828	0.23973	0.20617
DG				Estimated DG volume (mm3)					Two-tailed unpaired t-test	t, df	P value
	Genotype	Animal 1	Animal 2	Animal 3	Animal 4	Animal 5				0.2021, 8	0.8449
	WT	1.15636	0.94485	0.95095	1.11082	1.07994			F test to compare variances	F, DFn, Dfd	P value
	KO	1.20567	1.0337	0.93677	0.91083	1.07949				1.482, 4, 4	0.7124
Suppl. Fig. 1e
									Two-tailed unpaired t-test	t, df	P value
SVZ				Total BrdU+Sox2+ cell number						0.6458, 7.598	0.5347
	Genotype	Animal 1	Animal 2	Animal 3	Animal 4	Animal 5			F test to compare variances	F, DFn, Dfd	P value
	WT	10059.1	9412.17	9078.26	7116.52	10059.1				1.598, 4, 4	0.661
	KO	9182.61	7304.35	10685.2	6886.96	8848.7			Two-tailed unpaired t-test	t, df	P value
SVZ				BrdU+Sox2+ cell number/mm3 SVZ						0.5374, 8.000	0.6056
	Genotype	Animal 1	Animal 2	Animal 3	Animal 4	Animal 5			F test to compare variances	F, DFn, Dfd	P value
	WT	53600.3	34066.9	36864.4	32326.2	44417.1				1.077, 4 ,4	0.9948
	KO	49677.8	31489	33572	28728	42918.6
Suppl. Fig. 1f
									Two-tailed unpaired t-test	t, df	P value
DG				Total BrdU+Sox2+ cell number						0.9960, 5.795	0.359
	Genotype	Animal 1	Animal 2	Animal 3	Animal 4	Animal 5			F test to compare variances	F, DFn, Dfd	P value
	WT	1106.09	1022.61	1565.22	688.696	813.913				4.221, 4, 4	0.192
	KO	1314.78	1356.52	980.87	1085.22	1293.91			Two-tailed unpaired t-test	t, df	P value
DG				BrdU+Sox2+ cell number/mm3 SVZ						0.8504, 4.543	0.4376
	Genotype	Animal 1	Animal 2	Animal 3	Animal 4	Animal 5			F test to compare variances	F, DFn, Dfd	P value
	WT	956.522	1082.29	1645.96	619.988	753.667				14.67, 4, 4	0.0234
	KO	1090.5	1312.29	1047.08	1191.47	1198.64
Suppl. Fig. 1g
									Three-way ANOVA follwed by Sidak's Multiple Comparisons	Three-way ANOVA	F (DFn, DFd)	P value
				Neurosphere number						Genotype	F (1, 1) = 47.92	<0.0001
	Genotype	Passage/Size	Replicate 1	Replicate 2	Replicate 3					Passage	F (1, 1) = 22.04	0.0002
		Primary < 20 µm	421	344	304					Size	F (1, 1) = 158.1	<0.0001
	WT	Primary ≥ 20 µm	22	20	44					Genotype x Passage	F (1, 1) = 0.8263	0.3768
		Secondary < 20 µm	367	389	325					Genotype x Size	F (1, 1) = 22.37	0.0002
		Secondary ≥ 20 µm	6	9	18					Passage x Size	F (1, 1) = 32.67	<0.0001
										Genotype x Passage x Size	F (1, 1) = 3.046	0.1001
		Primary < 20 µm	397	387	304					Sidak's Multiple Comparisons	DF	Adjusted P Value
	KO	Primary ≥ 20 µm	35	38	12					Primary < 20 µm:WT vs. Primary < 20 µm:KO	16	>0.9999
		Secondary < 20 µm	409	398	417					Primary ≥ 20 µm:WT vs. Primary ≥ 20 µm:KO	16	>0.9999
		Secondary ≥ 20 µm	15	7	6					Secondary < 20 µm:WT vs. Secondary < 20 µm:KO	16	0.6265
										Secondary ≥ 20 µm:WT vs. Secondary ≥ 20 µm:KO	16	>0.9999
Suppl. Fig. 1h
									Three-way ANOVA follwed by Sidak's Multiple Comparisons	Three-way ANOVA	F (DFn, DFd)	P value
				Neurosphere number						Genotype	F (1, 1) = 0.1701	0.6855
SGZ-NSPC	Genotype	Passage/Size	Replicate 1	Replicate 2	Replicate 3					Passage	F (1, 1) = 0.02133	0.8857
		Primary < 20 µm	257	187	306					Size	F (1, 1) = 166.5	<0.0001
	WT	Primary ≥ 20 µm	11	9	26					Genotype x Passage	F (1, 1) = 2.499	0.1335
		Secondary < 20 µm	316	292	293					Genotype x Size	F (1, 1) = 0.1241	0.7292
		Secondary ≥ 20 µm	11	32	19					Passage x Size	F (1, 1) = 0.01063	0.9192
										Genotype x Passage x Size	F (1, 1) = 1.595	0.2247
		Primary < 20 µm	373	342	156					Sidak's Multiple Comparisons	DF	Adjusted P Value
	KO	Primary ≥ 20 µm	15	22	24					Primary < 20 µm:WT vs. Primary < 20 µm:KO	16	0.9891
		Secondary < 20 µm	236	211	244					Primary ≥ 20 µm:WT vs. Primary ≥ 20 µm:KO	16	>0.9999
		Secondary ≥ 20 µm	12	17	11					Secondary < 20 µm:WT vs. Secondary < 20 µm:KO	16	0.6778
										Secondary ≥ 20 µm:WT vs. Secondary ≥ 20 µm:KO	16	>0.9999

## Sheet: Suppl. Fig. 2
Suppl. Fig. 2a
														Two-tailed unpaired t-test	t, df	P value
		Genotype	Animal 1	Animal 2	Animal 3	Animal 4	Animal 5	Animal 6	Animal 7	Animal 8	Animal 9	Animal 10			2.597, 15.29	0.02
	Estimated infarction volume (mm3)	WT	6.8958	18.2014	16.0234	12.338	8.8652	31.0899	17.729	14.9103	21.4126	11.1363		F test to compare variances	F, DFn, Dfd	P value
		KO	43.6338	17.8445	33.9651	11.4952	22.8477	21.6465	34.429	41.011	19.0115	19.0264			2.455, 9, 9	0.1971
Suppl. Fig. 2b
						Estimated SVZ volume (mm3)								Repeated measures two-way ANOVA follwed by Sidak's Multiple Comparisons	Repeated measures two-way ANOVA	F (DFn, DFd)	P value
SVZ	Genotype	Treatment	Animal 1	Animal 2	Animal 3	Animal 4	Animal 5	Animal 6	Animal 7	Animal 8	Animal 9	Animal 10			Interaction	F (1, 18) = 0.09364	0.7631
	WT	Contra	0.21857	0.27898	0.21462	0.21919	0.22611	0.27188	0.27792	0.23376	0.23112	0.21744			Treatment	F (1, 18) = 1.259	0.2766
		Ipsi	0.2562	0.27134	0.20885	0.19602	0.18713	0.30042	0.26016	0.2064	0.22284	0.19836			Genotype	F (1, 18) = 0.01255	0.912
															Sidak's Multiple Comparisons	DF	Adjusted P Value
	KO	Contra	0.25546	0.26466	0.19643	0.24303	0.20635	0.20811	0.30784	0.2712	0.23461	0.19821			Contra:WT vs. Contra:KO	28	>0.9999
		Ipsi	0.2563	0.26749	0.21317	0.2226	0.21812	0.2193	0.28263	0.23041	0.2307	0.21242			Contra:WT vs. Ipsi:WT	18	0.5457
															Contra:KO vs. Ipsi:KO	18	0.816
															Ipsi:WT vs. Ipsi:KO	28	0.9726
						Estimated DG volume (mm3)								Repeated measures two-way ANOVA follwed by Sidak's Multiple Comparisons	Repeated measures two-way ANOVA	F (DFn, DFd)	P value
DG	Genotype	Treatment	Animal 1	Animal 2	Animal 3	Animal 4	Animal 5	Animal 6	Animal 7	Animal 8	Animal 9	Animal 10			Interaction	F (1, 18) = 0.1365	0.1974
	WT	Contra	1.0563	0.97489	1.1438	1.03457	1.07977	1.11149	0.96048	1.05768	1.16136	1.04628			Treatment	F (1, 18) = 4.805	6.949
		Ipsi	1.01665	0.9796	0.93185	1.06006	1.06687	0.94171	0.94245	1.1529	1.21776	0.9426			Genotype	F (1, 18) = 0.08571	0.3167
															Sidak's Multiple Comparisons	DF	Adjusted P Value
	KO	Contra	1.05808	0.97069	0.98404	0.97993	1.09186	1.22178	0.9879	1.14142	1.16804	1.18767			Contra:WT vs. Contra:KO	28	0.8841
		Ipsi	1.04026	1.01703	1.01276	1.03969	0.91202	1.11711	0.91321	1.07244	1.0125	1.14456			Contra:WT vs. Ipsi:WT	18	0.3819
															Contra:KO vs. Ipsi:KO	18	0.1661
															Ipsi:WT vs. Ipsi:KO	28	0.9983
Suppl. Fig. 2c
														Repeated measures two-way ANOVA follwed by Sidak's Multiple Comparisons	Repeated measures two-way ANOVA	F (DFn, DFd)	P value
					Total BrdU+ cell number									Mixed model	Interaction	F (2, 18) = 0.2015	0.8193
SVZ	Genotype	Treatment	Animal 1	Animal 2	Animal 3	Animal 4	Animal 5								Treatment	F (2, 18) = 7.075	0.0054
	WT	Sham	10914.8	12751.3	10163.5	9725.22	8973.91								Genotype	F (1, 10) = 0.1263	0.7296
	KO	Sham	10393	9766.96	13815.7	8973.91	12626.1
															Sidak's Multiple Comparisons	DF	Adjusted P Value
			Animal 1	Animal 2	Animal 3	Animal 4	Animal 5	Animal 6							Sham:WT vs. Sham:KO	28	0.8946
	WT	Contra	10017.4	12834.8	10288.7	7784.35	8723.48	9787.83							Contra:WT vs. Contra:KO	28	0.9961
		Ipsi	11081.7	13502.6	12146.1	11916.5	10121.7	13022.6							Contra:WT vs. Ipsi:WT	18	0.032
															Contra:KO vs. Ipsi:KO	18	0.0704
	KO	Contra	10601.7	10685.2	9954.78	10330.4	9412.17	9453.91							Ipsi:WT vs. Ipsi:KO	28	0.9989
		Ipsi	12020.9	14149.6	11019.1	11144.3	10184.3	12626.1
														Repeated measures two-way ANOVA follwed by Sidak's Multiple Comparisons	Repeated measures two-way ANOVA	F (DFn, DFd)	P value
					BrdU+ cell number/mm3 SVZ									Mixed model	Interaction	F (2, 18) = 0.5431	0.5902
SVZ	Genotype	Treatment	Animal 1	Animal 2	Animal 3	Animal 4	Animal 5								Treatment	F (2, 18) = 7.657	0.0039
	WT	Sham	39625.2	60603.7	44411.4	44919.6	40977.2								Genotype	F (1, 10) = 0.001116	0.974
	KO	Sham	41415.4	41217.3	46197.2	47334	43024.2
															Sidak's Multiple Comparisons	DF	Adjusted P Value
			Animal 1	Animal 2	Animal 3	Animal 4	Animal 5	Animal 6							Sham:WT vs. Sham:KO	28	0.9362
	WT	Contra	45831.1	46006.7	47938.2	35513.5	38581	36001.1							Contra:WT vs. Contra:KO	28	0.8001
		Ipsi	43253.7	49762.1	58157.4	60791.9	54089.1	43348.3							Contra:WT vs. Ipsi:WT	18	0.0152
															Contra:KO vs. Ipsi:KO	18	0.1356
	KO	Contra	41500.1	40372.6	50677.6	42507.2	45613	45426.9							Ipsi:WT vs. Ipsi:KO	28	0.997
		Ipsi	46902.3	52897.4	51691.3	50064.7	46692	57573.6
Suppl. Fig. 2d
														Repeated measures two-way ANOVA follwed by Sidak's Multiple Comparisons	Repeated measures two-way ANOVA	F (DFn, DFd)	P value
					Total BrdU+ cell number									Mixed model	Interaction	F (2, 18) = 0.01627	<0.0001
DG	Genotype	Treatment	Animal 1	Animal 2	Animal 3	Animal 4	Animal 5								Treatment	F (2, 18) = 39.64	0.9817
	WT	Sham	2045.22	2337.39	1481.74	1773.91	2170.43								Genotype	F (1, 10) = 0.0005525	0.9839
	KO	Sham	2107.83	2441.74	1940.87	1565.22	2337.39
															Sidak's Multiple Comparisons	DF	Adjusted P Value
			Animal 1	Animal 2	Animal 3	Animal 4	Animal 5	Animal 6							Sham:WT vs. Sham:KO	28	>0.9999
	WT	Contra	2253.91	1773.91	2107.83	1314.78	1815.65	2420.87							Contra:WT vs. Contra:KO	28	0.9996
		Ipsi	2963.48	3798.26	2650.43	2608.7	2963.48	3485.22							Contra:WT vs. Ipsi:WT	18	<0.0001
															Contra:KO vs. Ipsi:KO	18	<0.0001
	KO	Contra	1440	2817.39	1836.52	2107.83	1815.65	1523.48							Ipsi:WT vs. Ipsi:KO	28	0.9996
		Ipsi	2671.3	3443.48	2963.48	2754.78	4132.17	2650.43
														Repeated measures two-way ANOVA follwed by Sidak's Multiple Comparisons	Repeated measures two-way ANOVA	F (DFn, DFd)	P value
					BrdU+ cell number/mm3 DG									Mixed model	Interaction	F (2, 18) = 0.05648	0.9452
DG	Genotype	Treatment	Animal 1	Animal 2	Animal 3	Animal 4	Animal 5								Treatment	F (2, 18) = 27.62	<0.0001
	WT	Sham	2363.2	1949.71	1756.63	1578.17	2322.03								Genotype	F (1, 10) = 0.008084	0.9301
	KO	Sham	2189.12	2239.81	1894.57	1481.32	2318.96
															Sidak's Multiple Comparisons	DF	Adjusted P Value
			Animal 1	Animal 2	Animal 3	Animal 4	Animal 5	Animal 6							Sham:WT vs. Sham:KO	28	0.9926
	WT	Contra	2133.78	1819.6	1842.82	1270.85	1681.52	2178.04							Contra:WT vs. Contra:KO	28	0.9987
		Ipsi	2914.93	3877.35	2844.28	2460.9	2777.74	3700.96							Contra:WT vs. Ipsi:WT	18	0.0003
															Contra:KO vs. Ipsi:KO	18	0.0005
	KO	Contra	1360.96	2902.47	1866.31	2150.99	1662.91	1246.93							Ipsi:WT vs. Ipsi:KO	28	0.9998
		Ipsi	2567.92	3385.81	2926.13	2649.62	4530.81	2372.57
Suppl. Fig. 2e
														Repeated measures two-way ANOVA follwed by Sidak's Multiple Comparisons	Repeated measures two-way ANOVA	F (DFn, DFd)	P value
					Total BrdU+ cell number										Interaction	F (1, 8) = 1.692	0.2295
SVZ	Genotype	Treatment	Animal 1	Animal 2	Animal 3	Animal 4	Animal 5								Treatment	F (1, 8) = 16.94	0.0034
	WT	Contra	73.0435	57.3913	99.1304	78.2609	125.217								Genotype	F (1, 8) = 5.461	0.0476
		Ipsi	182.609	109.565	161.739	88.6957	219.13								Sidak's Multiple Comparisons	DF	Adjusted P Value
															Contra:WT vs. Contra:KO	16	0.3808
	KO	Contra	46.9565	83.4783	26.087	109.565	15.6522								Contra:WT vs. Ipsi:WT	8	0.01
		Ipsi	78.2609	73.0435	88.6957	114.783	99.1304								Contra:KO vs. Ipsi:KO	8	0.1568
					BrdU+ cell number/mm3 SVZ										Ipsi:WT vs. Ipsi:KO	16	0.0332
SVZ	Genotype	Treatment	Animal 1	Animal 2	Animal 3	Animal 4	Animal 5							Repeated measures two-way ANOVA follwed by Sidak's Multiple Comparisons	Repeated measures two-way ANOVA	F (DFn, DFd)	P value
	WT	Contra	375.855	300.451	475.179	422.066	611.882								Interaction	F (1, 8) = 1.923	0.203
		Ipsi	926.111	568.024	802.385	503.222	930.97								Treatment	F (1, 8) = 18.65	0.0026
															Genotype	F (1, 8) = 12.34	0.0079
	KO	Contra	225.836	360.708	104.605	402.867	55.6574								Sidak's Multiple Comparisons	DF	Adjusted P Value
		Ipsi	336.782	275.563	292.086	580.523	459.038								Contra:WT vs. Contra:KO	16	0.0946
															Contra:WT vs. Ipsi:WT	8	0.0075
															Contra:KO vs. Ipsi:KO	8	0.1386
															Ipsi:WT vs. Ipsi:KO	16	0.004
Suppl. Fig. 2f
														Repeated measures two-way ANOVA follwed by Sidak's Multiple Comparisons	Repeated measures two-way ANOVA	F (DFn, DFd)	P value
					Total BrdU+ cell number										Interaction	F (1, 8) = 17.46	0.0031
DG	Genotype	Treatment	Animal 1	Animal 2	Animal 3	Animal 4	Animal 5								Treatment	F (1, 8) = 84.31	<0.0001
	WT	Contra	453.913	480	198.261	213.913	286.957								Genotype	F (1, 8) = 7.381	0.0264
		Ipsi	2008.7	2097.39	1653.91	1320	980.87								Sidak's Multiple Comparisons	DF	Adjusted P Value
															Contra:WT vs. Contra:KO	16	0.9519
	KO	Contra	339.13	485.217	198.261	260.87	245.217								Contra:WT vs. Ipsi:WT	8	<0.0001
		Ipsi	1006.96	1168.7	547.826	714.783	495.652								Contra:KO vs. Ipsi:KO	8	0.0152
					BrdU+ cell number/mm3 DG										Ipsi:WT vs. Ipsi:KO	16	0.0007
DG	Genotype	Treatment	Animal 1	Animal 2	Animal 3	Animal 4	Animal 5							Repeated measures two-way ANOVA follwed by Sidak's Multiple Comparisons	Repeated measures two-way ANOVA	F (DFn, DFd)	P value
	WT	Contra	437.483	434.897	183.016	239.282	291.562								Interaction	F (1, 8) = 17.43	0.0031
		Ipsi	1968.95	2303.09	1493.33	1411.22	977.237								Treatment	F (1, 8) = 66.75	<0.0001
															Genotype	F (1, 8) = 6.593	0.0333
	KO	Contra	415.314	536.412	219.712	246.83	243.999								Sidak's Multiple Comparisons	DF	Adjusted P Value
		Ipsi	1062.62	1108.44	516.01	647.027	452.734								Contra:WT vs. Contra:KO	16	0.9964
															Contra:WT vs. Ipsi:WT	8	<0.0001
															Contra:KO vs. Ipsi:KO	8	0.0442
															Ipsi:WT vs. Ipsi:KO	16	0.0009

[truncated: 2 more sheets: Suppl. Fig. 5, Suppl. Fig. 7]
